# Supplementary material for: Local hopping mobile DNA implicated in pseudogene formation and reductive evolution in an obligate cyanobacteria-plant symbiosis
Source: BMC Genomics. 2015 Mar 17;16(1):193. doi: 10.1186/s12864-015-1386-7 (PMC4369082; doi:10.1186/s12864-015-1386-7)
Supplement: Additional file 1: — Detailed information of repeats found, by genome. Organism: Name of bacterium. Abbreviation: Abbreviation of bacterium name. GC content: GC content of bacterium genome. Taxonomy ID: NCBI taxonomy ID of organism. Genome size: Size of organism genome, in Mbps. Number of contigs: Number of contigs obtained in in the sequencing of the genome. Genome closed: Have all contigs been found and assigned a position in the genome?. Number of IS hits: Number of found positions with IS elements. Number of phage hits: Number of found positions with phage remains. Number of MGE hits: Number of found positions with putatively mobile DNA. Number of DNA interacting hits: Number of found positions with DNA interacting repeats. Number of unknown but repeated hits: Number of found positions with repeated but unidentified sequences. Number of genes: Number of genes annotated for organism. Number of pseudogenes: Number of pseudogenes annotated for organism. Percentage of pseudogenes: Number of pseudogenes/number of genes. Genome occupied by ISs: Total length of all IS elements, in bp. Fraction of genome occupied by ISs: Total length of IS/Total size of genome. Genome occupied by phages: Total length of all phage remains, in bp. Fraction of genome occupied by phages: Total length of phage remains/Total size of genome. Genome occupied by DNA interacting repeats: Total length of DNA interacting repeats, in bp. Genome occupied by putative MGEs: Total length of putatively mobile repeats, in bp. Genome occupied by unidentified repeats: Total length of highly repeated unidentified sequences, in bp. Size of genome without repeats: Size of genome when all repeats are removed. Size distribution of found sequences: The size distribution of the repeats found in the organism, expressed as a percentage of the original length of the repeats (as decided by RepeatScout or ISfinder). [file 12864_2015_1386_MOESM1_ESM.xlsx]

## Sheet: Sheet1
																							Size distribution of found sequences (% of reference sequence)
Organism	Abbre-viation	Taxonomy ID	Genome Size (Mbp)	GC content	Number of contigs	Genome closed	Number of IS hits	Number of phage hits	Number of MGE hits	Number of DNA interacting hits	Number of unknown but repeated hits	Number of genes	Number of pseudo-genes	Percentage of pseudo-genes	Genome occupied by ISs (nt)	Fraction of genome occupied by ISs	Genome occupied by phages (nt)	Fraction of genome occupied by phages	Genome occupied by DNA interacting repeats (nt)	Genome occupied by putative MGEs (nt)	Genome occupied by unidentified repeats (nt)	Size of genome without repeats (nt)	105 to 115	95 to 105	85 to 95	75 to 85	65 to 75	55 to 65	45 to 55	35 to 45	25 to 35	15 to 25	5 to 15	0 to 5	notes
Cyanobacteria
Acaryochloris marina MBIC11017	Acam	329726	8.3616	0.47	10	TRUE	533	28	11	10	6	8571	32	0.37	470755	0.0562996	14976	0.00179105	6792	3969	1809	7863298	0	306	13	17	8	12	21	17	25	26	102	41
Anabaena variabilis ATCC 29413	Anav	240292	7.10575	0.414	5	TRUE	313	1	5	2	8	5813	40	0.69	164862	0.0232012	150	2.11097e-05	1308	2148	3528	6933756	0	72	5	2	6	4	3	6	6	13	49	163
Arthrospira maxima CS-328	Artm	513049	6.00331	0.448	129	FALSE	906	121	110	66	5	5728	0	0	552847	0.0920903	100515	0.0167433	35479	59481	1426	5253566	0	366	36	36	36	34	59	63	57	88	237	196
Arthrospira platensis str. Paraca	Artp	634502	4.99756	0.443	1820	FALSE	141	26	18	15	6	5401	0	0	33449	0.00669306	5887	0.00117797	1644	2804	1896	4951883	0	3	2	3	4	5	7	10	18	27	54	73
Crocosphaera watsonii WH 8501	Crow	165597	6.23816	0.371	323	FALSE	1494	67	36	1	13	5996	0	0	1439050	0.230685	65122	0.0104393	296	26031	5192	4702465	2	561	42	30	44	54	121	176	140	111	156	174
Cyanothece sp. ATCC 51142	Cya51142	43989	5.46038	0.379	6	TRUE	150	10	8	2	12	5365	6	0.11	77382	0.0141715	8186	0.00149916	1338	7704	4185	5361582	0	54	3	3	4	2	8	3	12	21	41	31
Cyanothece sp. PCC 7424	Cya7424	65393	6.55417	0.385	7	TRUE	271	18	11	2	18	5942	175	2.95	151205	0.02307	6166	0.000940775	1678	3264	7560	6384296	0	91	10	4	10	11	10	18	13	33	73	47
Cyanothece sp. PCC 7425	Cya7425	395961	5.78611	0.506	4	TRUE	160	3	4	0	5	5507	123	2.23	158091	0.0273225	735	0.000127028	0	1397	1751	5624136	0	90	2	3	1	10	9	9	5	12	24	7
Cyanothece sp. PCC 7822	Cya7822	497965	7.84195	0.399	7	TRUE	238	17	40	7	13	7042	340	4.83	137837	0.0175769	5611	0.000715511	2890	10987	5958	7678665	0	51	15	10	10	10	11	9	21	35	85	58
Cyanothece sp. PCC 8801	Cya8801	41431	4.78769	0.398	4	TRUE	206	5	11	1	16	4619	199	4.31	109099	0.0227874	10522	0.00219772	142	3032	6765	4658134	0	64	5	9	3	12	13	8	12	18	58	37
Cyanothece sp. PCC 8802	Cya8802	395962	4.80335	0.398	5	TRUE	176	4	6	1	16	4700	204	4.34	73716	0.0153468	1772	0.000368909	142	1392	6851	4719474	0	37	6	4	3	12	16	10	16	14	55	30
Cylindrospermopsis raciborskii CS-505	Cylr	533240	3.87903	0.402	93	FALSE	303	4	75	1	134	3501	1	0.03	129231	0.0333153	579	0.000149264	142	35641	18571	3694866	0	65	14	13	10	10	11	15	28	78	197	76	terminal_heterocysts
Gloeobacter violaceus PCC 7421	Glov	251221	4.65902	0.62	1	TRUE	82	25	2	0	34	4482	0	0	40738	0.0087439	10146	0.00217771	0	1035	11246	4595854	0	51	4	6	2	1	2	3	13	15	34	12
Lyngbya sp. PCC 8106	Lyns	313612	7.03751	0.411	110	FALSE	339	22	44	24	14	6185	0	0	138229	0.0196417	17920	0.00254635	4552	38288	6376	6832146	0	66	12	14	11	14	18	18	21	35	114	120
Microcystis aeruginosa NIES-843	Mica	449447	5.84279	0.423	1	TRUE	1563	8	22	0	71	6364	0	0	832869	0.142546	2692	0.000460738	0	16324	13402	4977508	0	426	34	21	18	37	64	39	69	111	512	333
Nostoc azollae 0708	NoAz	551115	5.48614	0.384	3	TRUE	907	0	9	0	54	5380	1670	31.04	784946	0.143078	0	0	0	3437	18725	4679037	0	428	27	26	28	53	55	40	66	73	123	51
Nodularia spumigena CCY9414	Nods	313624	5.31626	0.413	204	FALSE	294	8	7	25	18	4904	0	0	101599	0.019111	3813	0.000717234	25547	3854	6012	5175433	0	71	12	3	5	13	15	18	21	21	91	82
Nostoc punctiforme PCC 73102	Nosp	63737	9.05919	0.414	6	TRUE	366	7	17	0	9	7164	371	5.18	274337	0.0302827	3070	0.000338882	0	38823	3854	8739107	0	174	5	4	12	12	7	11	12	22	81	59
Nostoc sp. PCC 7120	Noss	103690	7.21179	0.413	7	TRUE	278	4	16	2	11	6213	0	0	125657	0.0174238	1959	0.000271639	868	9200	4253	7069852	0	62	10	4	4	2	19	10	8	24	65	103
Prochlorococcus marinus subsp. pastoris str. CCMP1986	Prom1986	59919	1.65799	0.308	1	TRUE	1	7	0	1	0	1762	2	0.11	46	2.77444e-05	644	0.000388422	107	0	0	1657193	0	0	0	0	0	0	0	0	1	2	4	2
Prochlorococcus marinus str. MIT 9211	Prom9211	93059	1.68896	0.38	1	TRUE	0	1	0	0	0	1900	1	0.05	0	0	98	5.80238e-05	0	0	0	1688865	0	0	0	0	0	0	0	0	0	1	0	0
Prochlorococcus marinus str. MIT 9215	Prom9215	93060	1.73879	0.311	1	TRUE	1	5	0	1	0	2054	31	1.51	104	5.98117e-05	477	0.000274329	217	0	0	1737992	0	0	0	0	0	0	0	0	0	3	3	1
Prochlorococcus marinus str. MIT 9301	Prom9301	167546	1.64188	0.313	1	TRUE	1	2	0	1	0	1962	14	0.71	79	4.81156e-05	286	0.000174191	217	0	0	1641297	0	0	0	0	0	0	0	0	1	1	1	1
Prochlorococcus marinus str. MIT 9303	Prom9303	59922	2.68268	0.5	1	TRUE	62	1	0	0	0	3136	78	2.49	13248	0.00493835	56	2.08747e-05	0	0	0	2669371	0	6	0	1	0	1	0	8	14	19	12	2
Prochlorococcus marinus str. MIT 9312	Prom9312	74546	1.7092	0.312	1	TRUE	0	6	0	1	0	1856	3	0.16	0	0	590	0.00034519	218	0	0	1708396	0	0	0	0	0	0	0	0	1	2	3	1
Prochlorococcus marinus str. MIT 9313	Prom9313	74547	2.41087	0.507	1	TRUE	76	1	0	0	0	2330	6	0.26	19582	0.00812237	47	1.9495e-05	0	0	0	2391244	0	11	5	1	0	2	2	10	17	17	12	0
Prochlorococcus marinus str. MIT 9515	Prom9515	167542	1.70418	0.308	1	TRUE	2	8	0	0	0	1964	16	0.81	189	0.000110904	604	0.000354423	0	0	0	1703383	0	0	0	0	0	0	0	0	0	2	6	2
Prochlorococcus marinus str. AS9601	PromAS	146891	1.66989	0.313	1	TRUE	0	6	0	1	0	1965	0	0	0	0	633	0.000379068	208	0	0	1669045	0	0	0	0	0	0	0	0	1	2	3	1
Prochlorococcus marinus subsp. marinus str. CCMP1375	PromCC	167539	1.75108	0.364	1	TRUE	0	3	0	0	0	1930	0	0	0	0	421	0.000240423	0	0	0	1750659	0	0	0	0	0	0	0	0	1	1	1	0
Prochlorococcus marinus str. NATL1A	PromN1A	167555	1.86473	0.35	1	TRUE	0	14	0	1	0	2250	11	0.49	0	0	4293	0.00230221	209	0	0	1860229	0	3	1	0	1	0	2	0	2	3	2	1
Prochlorococcus marinus str. NATL2A	PromN2A	59920	1.8429	0.351	1	TRUE	0	14	0	1	0	2228	22	0.99	0	0	4326	0.00234739	209	0	0	1838364	0	4	0	0	1	0	1	1	2	3	2	1
Raphidiopsis brookii D9	Rapb	533247	3.18651	0.401	47	FALSE	80	5	10	1	13	3057	0	0	21830	0.00685075	741	0.000232543	142	1879	3059	3158860	0	4	6	1	3	1	5	2	6	10	38	33
Synechocystis sp. PCC 6803	scys6803	1148	3.94702	0.474	5	TRUE	151	0	4	0	6	3625	0	0	89367	0.0226416	0	0	0	751	2211	3854690	0	67	6	7	3	6	14	7	14	10	17	10
Synechococcus sp. RCC307	Syn307	316278	2.22491	0.608	1	TRUE	3	0	0	0	0	2582	0	0	402	0.000180681	0	0	0	0	0	2224512	0	0	0	0	0	0	0	0	0	0	0	3
Synechococcus sp. PCC 7002	Syn7002	32049	3.40993	0.492	7	TRUE	17	0	1	0	4	3238	2	0.06	13527	0.00396694	0	0	0	47	1792	3394569	0	9	2	2	1	0	0	0	1	0	2	5
Synechococcus sp. CC9311	Syn9311	64471	2.60675	0.524	1	TRUE	1	0	0	0	0	2944	1	0.03	65	2.49353e-05	0	0	0	0	0	2606683	0	0	0	0	0	0	0	0	0	0	0	1
Synechococcus sp. CC9605	Syn9605	110662	2.51066	0.592	1	TRUE	4	0	0	0	0	2756	59	2.14	1147	0.000456852	0	0	0	0	0	2509512	0	0	0	0	0	0	0	0	0	0	3	1
Synechococcus sp. CC9902	Syn9902	316279	2.23483	0.542	1	TRUE	1	0	0	0	0	2357	0	0	85	3.80342e-05	0	0	0	0	0	2234743	0	0	0	0	0	0	0	0	0	0	1	0
Synechococcus elongatus PCC 6301	Syne6301	269084	2.69625	0.555	1	TRUE	6	0	0	0	1	2582	4	0.15	602	0.000223273	0	0	0	0	63	2695590	0	0	0	0	0	0	0	0	0	0	3	4
Synechococcus elongatus PCC 7942	Syne7942	1140	2.74227	0.554	2	TRUE	8	0	0	0	1	2715	0	0	1181	0.000430665	0	0	0	0	63	2741025	0	0	0	0	0	0	0	0	0	0	5	4
Synechococcus sp. JA-2-3Ba(2-13)	SynJA2	321332	3.04668	0.585	1	TRUE	360	0	0	0	1	2942	24	0.82	116672	0.0382948	0	0	0	0	455	2929555	0	78	6	0	2	2	0	3	1	9	56	204
Synechococcus sp. JA-3-3Ab	SynJA3	321327	2.93277	0.602	1	TRUE	300	0	0	0	0	2897	78	2.69	142056	0.0484376	0	0	0	0	0	2790710	0	73	5	4	3	1	4	6	11	10	93	90
Synechococcus sp. WH 7803	Syns7803	32051	2.36698	0.602	1	TRUE	5	0	1	0	0	2586	0	0	1111	0.000469375	0	0	0	158	0	2365711	0	0	0	0	0	0	0	0	0	0	2	4
Synechococcus sp. WH 8102	Syns8102	84588	2.43443	0.594	1	TRUE	2	0	1	0	0	2581	9	0.35	1017	0.000417757	0	0	0	54	0	2433357	0	0	0	0	0	0	0	0	0	0	1	2
Thermosynechococcus elongatus BP-1	Thee	197221	2.59386	0.539	1	TRUE	99	1	28	0	0	2525	0	0	82537	0.0318202	79	3.04566e-05	0	34489	0	2476752	0	59	1	8	0	2	2	1	7	16	20	12
Trichodesmium erythraeum IMS101	Trie	203124	7.75011	0.341	1	TRUE	1144	26	139	0	2	5126	625	12.19	553783	0.0714549	11420	0.00147353	0	89232	652	7095021	1	269	62	44	48	46	43	84	109	194	322	89
cyanobacterium UCYN-A	Ucyn	713887	1.44381	0.311	1	TRUE	1	0	0	0	0	1241	0	0	44	3.0475e-05	0	0	0	0	0	1443762	0	0	0	0	0	0	0	0	0	0	0	1
Non-cyano symbionts
Bordetella pertussis Tohama I	Borp	257313	4.08619	0.677	1	TRUE	380	7	0	0	1	3867	358	9.26	316789	0.0775268	4554	0.00111449	0	0	49	3764797	0	291	16	5	4	1	4	4	7	7	17	32	causative agent of whooping cough
Candidatus Amoebophilus asiaticus 5a2	Cana	452471	1.88436	0.35	1	TRUE	273	1	0	0	41	1597	222	13.9	183299	0.0972737	45	2.38807e-05	0	0	11251	1689769	0	164	6	7	10	10	17	11	17	30	36	7
Frankia alni ACN14a	FraACN	326424	7.49793	0.728	1	TRUE	134	6	24	0	0	6782	12	0.18	58115	0.0077508	2233	0.000297815	0	11130	0	7426456	0	40	5	10	4	8	5	8	7	13	40	24
Frankia sp. CcI3	FraCcI3	106370	5.43363	0.701	1	TRUE	331	1	3	0	0	4618	50	1.08	212913	0.0391843	130	2.39251e-05	0	1537	0	5219048	0	88	11	9	9	10	16	21	22	37	76	36
Frankia symbiont of Datisca glomerata	FraDas	656024	5.34099	0.7	3	TRUE	301	1	13	0	0	4597	325	7.07	281445	0.0526953	198	3.70718e-05	0	16268	0	5043078	0	186	7	7	2	7	7	6	10	15	37	31
Frankia sp. EuI1c	FraEu	298654	8.81578	0.723	1	TRUE	157	0	16	0	5	7263	122	1.68	96287	0.0109221	0	0	0	6084	2616	8710794	0	67	11	9	8	5	8	4	5	16	19	26
Frankia sp. EAN1pec	Frapec	298653	8.98204	0.712	1	TRUE	640	0	20	0	11	7377	128	1.74	362474	0.0403554	0	0	0	10919	5740	8602909	0	181	15	24	18	15	17	35	52	92	160	62
Mycoplasma mycoides subsp. capri LC str. 95010	Myccap	862259	1.15584	0.238	2	TRUE	32	0	1	2	0	962	2	0.21	34981	0.0302646	0	0	528	39	0	1120290	0	22	0	0	0	1	0	0	0	0	6	6	agent of contagious bovine pleuropneumonia,part of the Minimal Genome Project,
Mycoplasma mycoides subsp. mycoides SC str. PG1	MycPG1	272632	1.2117	0.24	1	TRUE	117	1	0	1	0	1053	0	0	163585	0.135004	57	4.70412e-05	337	0	0	1047724	0	83	6	1	1	1	0	0	4	1	12	10
Orientia tsutsugamushi str. Boryong	Orit	357244	2.12705	0.305	1	TRUE	703	79	210	69	61	2216	997	44.99	312367	0.146854	54427	0.025588	81831	382310	49666	1246450	0	112	24	11	21	35	51	59	89	114	355	251	previously called Rickettsia tsutsugamushi, causative agent of scrub typhus
Onion yellows phytoplasma OY-M	PhyOY	262768	0.853092	0.278	1	TRUE	29	48	35	1	0	788	0	0	18337	0.0214948	47401	0.0555638	185	40648	0	746521	0	42	4	3	2	4	3	6	11	9	23	6
Shigella flexneri 2a str. 2457T	Shif	198215	4.59935	0.509	1	TRUE	450	16	0	0	0	4570	378	8.27	340738	0.0740839	17801	0.00387033	0	0	0	4240815	0	263	5	8	7	6	4	5	10	14	64	80	shigellosis or bacillary dysentery
Wolbachia endosymbiont of Drosophila ananassae	WolAna	307502	1.44075	0.357	464	FALSE	252	74	42	2	217	1821	4	0.22	122015	0.0846885	37226	0.0258379	548	30221	37496	1213244	0	79	25	17	19	26	34	30	36	40	214	67
Wolbachia endosymbiont of Culex quinquefasciatus Pel	WolCulP	570417	1.48246	0.342	1	TRUE	173	75	6	1	22	1423	110	7.73	138774	0.0936109	81250	0.0548077	638	3522	1984	1256287	0	142	11	7	3	6	10	7	11	17	51	12	equivalent name:Wolbachia pipientis str.
Wolbachia endosymbiont of Drosophila melanogaster	Wold	163164	1.26778	0.352	1	TRUE	130	55	19	1	179	1309	74	5.65	76803	0.0605806	45810	0.036134	275	19464	31881	1093549	0	94	24	3	3	10	15	10	17	15	155	38
Wolbachia endosymbiont of Culex quinquefasciatus JHB	WolJHB	569881	1.54214	0.342	21	FALSE	200	97	9	1	22	1415	0	0	162622	0.105452	80621	0.0522788	638	4348	1984	1291924	0	158	11	10	2	7	13	8	15	24	60	21
Wolbachia sp. wRi	WolRi	66084	1.44587	0.352	1	TRUE	180	80	18	1	168	1303	114	8.75	157703	0.109071	65473	0.0452827	274	29442	33217	1159764	0	153	28	7	4	6	23	8	13	14	166	25
Wolbachia endosymbiont strain TRS of Brugia malayi	WolTRS	292805	1.08008	0.342	1	TRUE	36	6	14	1	86	940	98	10.43	21355	0.0197716	5757	0.00533014	260	4777	23824	1024111	0	15	13	8	4	34	5	5	7	12	32	8
Yersinia pestis Angola	YerAng	349746	4.68701	0.476	3	TRUE	310	7	4	0	0	4464	306	6.85	251618	0.0536841	2281	0.000486664	0	1928	0	4431187	0	184	6	4	2	2	21	7	20	18	33	24
Yersinia pestis Antiqua	YerAnt	360102	4.87984	0.477	4	TRUE	278	6	6	0	0	4468	4	0.09	263112	0.0539182	1905	0.000390382	0	2791	0	4612028	0	173	6	5	3	3	5	8	7	19	37	24
