# Supplementary material for: Local hopping mobile DNA implicated in pseudogene formation and reductive evolution in an obligate cyanobacteria-plant symbiosis
Source: BMC Genomics. 2015 Mar 17;16(1):193. doi: 10.1186/s12864-015-1386-7 (PMC4369082; doi:10.1186/s12864-015-1386-7)
Supplement: Additional file 2: — Table of found repeated sequences. Repeat name: Name of the repeat. Classification: indicator of the kind of repeated sequence, described at bottom of file Length: The length of the repeat as found by RepeatScout, or listed in ISfinder. Family: What IS family the repeat belongs to according to the ISfinder family classification. “-” indicate the repeat is too dissimilar to any known family to be classified into one. “LOW” indicates an expect value above 10e-3 for the blast search used to determine family. ISfinder blastx result: The best result when sequence was used as query in a blastx search against the aa sequences at the ISfinder site. ISfinder score fraction: Score from the above search, divided with the length of the query sequence. NCBI blastx result: The best result when sequence was used as query in a blastx search against the nr sequences at NCBI. NCBI blastx score fraction: Score from the above search, divided with the length of the query sequence. Size distribution of found sequences (% of total length): The size distribution of the repeats found in all organisms, expressed as a percentage of the original length of the repeat (as decided by RepeatScout or ISfinder). Sequence: The original sequence of the repeats, as decided by RepeatScout or ISfinder. [file 12864_2015_1386_MOESM2_ESM.xls]

## Sheet: Sheet1
Name	Classification data	Length	Total number of hits	Size distribution of found sequences (% of total length)											Found in species			ISfinder blastx score	ISfinder blastx gaps	ISfinder blastx query hit span	ISfinder blastx target length (nt)	ISfinder blastx score/query length	Local blastn hit on repeats and ISfinder sequences	Local blastn expect value	Local blastn score	Local blastn gaps	Local blastn query hit span	Local blastn target length	Local blastn score/query length	Local blastn identicals	ISfinder blastn hit	ISfinder blastn expect value	ISfinder blastn score	ISfinder blastn gaps	ISfinder query hit span	ISfinder blastn target length	ISfinder blastn score/query length	NCBI nr blastx best score hit	NCBI nr blastx expect value	NCBI nr blastx score	NCBI nr blastx gaps	NCBI nr blastx query hit span	NCBI nr blastx score/query length	Best score NCBI nr blastx known protein	Best score NCBI nr blastx known protein expect value	Best score NCBI nr blastx known protein score	Best NCBI blastx “transposase” hit	Expect value of transposase hit	Score of transposase hit
				95 to 105	85 to 95	75 to 85	65 to 75	55 to 65	45 to 55	35 to 45	25 to 35	15 to 25	5 to 15	0 to5		ISfinder blastx hit	ISfinder blastx expect value
Acam_R_1	REMBX_TRANS_SCORE1000	5719	49	4	1	0	0	1	0	0	1	0	7	35	Acam/Anav/Artm/Artp/Crow/Cya7424/Cya7822/Cylr/Glov/Lyns/Mica/Nods/Noss/Rapb/CLBryh/	ISNpu13ORF2	0	1817	34	2130	3042	0.318	Lyns_R_10	6.02752e-135	532	18	957	977	0.093	696	ISYps3	8.97729e-57	244	0	445	5723	0.043	transposase [Acaryochloris marina MBIC11017] >gi|158311566|gb|ABW33177.1| transposase [Acaryochloris marina MBIC11017]	0	3733	0	2145	0.653	transposase [Acaryochloris marina MBIC11017] >gi|158311566|gb|ABW33177.1| transposase [Acaryochloris marina MBIC11017]	0	3733	transposase [Acaryochloris marina MBIC11017] >gi|158311566|gb|ABW33177.1| transposase [Acaryochloris marina MBIC11017]	0	3733
Acam_R_10	BLASTN_CLOSEIS	1709	10	9	0	0	0	0	0	0	0	0	0	1	Acam/	ISAcma17ORF1	0	2736	0	1581	1581	1.601	ISAcma17	0	3388	0	1697	1697	1.982	1696	ISAcma17	0	3388	0	1697	1697	1.982	IS5 family transposase [Acaryochloris marina MBIC11017] >gi|158309487|gb|ABW31104.1| transposase_c_ IS5 family_c_ putative [Acaryochloris marina MBIC11017]	0	2823	0	1587	1.652	IS5 family transposase [Acaryochloris marina MBIC11017] >gi|158309487|gb|ABW31104.1| transposase/ IS5 family/ putative [Acaryochloris marina MBIC11017]	0	2823	IS5 family transposase [Acaryochloris marina MBIC11017] >gi|158309487|gb|ABW31104.1| transposase/ IS5 family/ putative [Acaryochloris marina MBIC11017]	0	2823
Acam_R_13	ARB_PHAGE	1603	11	4	0	0	0	0	2	0	3	2	0	0	Acam/	ISBco3ORF1	0.559002	66	11	243	1518	0.041	ISRosp5	0.205029	38	0	24	1217	0.024	22	ISRosp5	0.205029	38	0	24	1217	0.024	hypothetical protein AM1_H0046 [Acaryochloris marina MBIC11017] >gi|158311787|gb|ABW33396.1| hypothetical protein AM1_H0046 [Acaryochloris marina MBIC11017]	2.89699e-90	725	0	408	0.452	hypothetical protein cce_5269 [Cyanothece sp. ATCC 51142] >gi|354556849|ref|ZP_08976133.1| HNH endonuclease [Cyanothece sp. ATCC 51472] >gi|171701637|gb|ACB54615.1| hypothetical protein cce_5269 [Cyanothece sp. ATCC 51142] >gi|353551192|gb|EHC20604.1| HNH endonuclease [Cyanothece sp. ATCC 51472]	7.61204e-16	205	NO	NO	NO
Acam_R_15	BLASTN_CLOSEIS	1530	2	1	0	1	0	0	0	0	0	0	0	0	Acam/	ISAcma18ORF1	0	2127	0	1215	1215	1.39	ISAcma18	0	3050	0	1530	1530	1.993	1528	ISAcma18	0	3050	0	1530	1530	1.993	hypothetical protein [Acaryochloris marina MBIC11017] >gi|158336830|ref|YP_001518004.1| hypothetical protein [Acaryochloris marina MBIC11017] >gi|158304070|gb|ABW25687.1| hypothetical protein AM1_0638 [Acaryochloris marina MBIC11017] >gi|158307071|gb|ABW28688.1| conserved hypothetical protein [Acaryochloris marina MBIC11017]	0	2154	0	1215	1.408	transposase [Nostoc punctiforme PCC 73102] >gi|186465767|gb|ACC81568.1| putative transposase [Nostoc punctiforme PCC 73102]	2.3092e-172	1291	transposase [Nostoc punctiforme PCC 73102] >gi|186465767|gb|ACC81568.1| putative transposase [Nostoc punctiforme PCC 73102]	2.3092e-172	1291
Acam_R_17	ARB_TRANS	1489	8	4	0	1	0	1	0	0	0	1	0	1	Acam/Cylr/Nosp/	ISNpu6ORF1	0.301723	68	20	285	1326	0.046	IS1542	0.0544954	40	0	30	1324	0.027	26	IS1542	0.0544954	40	0	30	1324	0.027	hypothetical protein [Acaryochloris marina MBIC11017] >gi|158305844|gb|ABW27461.1| conserved hypothetical protein [Acaryochloris marina MBIC11017]	0	2058	0	1293	1.382	transposase IS4 family protein [Ktedonobacter racemifer DSM 44963] >gi|297554290|gb|EFH88154.1| transposase IS4 family protein [Ktedonobacter racemifer DSM 44963]	2.62861e-55	510	transposase IS4 family protein [Ktedonobacter racemifer DSM 44963] >gi|297554290|gb|EFH88154.1| transposase IS4 family protein [Ktedonobacter racemifer DSM 44963]	2.62861e-55	510
Acam_R_18	ARB_TRANS	1477	7	4	0	1	0	0	0	0	0	1	1	0	Acam/	ISOan3ORF1	0.298016	68	12	294	1281	0.046	Mica_R_47	0.00443656	44	2	113	784	0.03	79	ISPkr1	2.2982	34	0	22	2469	0.023	hypothetical protein [Acaryochloris marina MBIC11017] >gi|158309446|gb|ABW31063.1| conserved hypothetical protein [Acaryochloris marina MBIC11017]	1.09343e-147	1111	0	663	0.752	hypothetical protein alr7077 [Nostoc sp. PCC 7120] >gi|17135615|dbj|BAB78161.1| alr7077 [Nostoc sp. PCC 7120]	6.30935e-25	271	transposase YhgA family protein [Bacillus coagulans 36D1] >gi|347583708|gb|AEO99974.1| transposase YhgA family protein [Bacillus coagulans 36D1]	1.75918e-06	140
Acam_R_20	BLASTN_CLOSEIS_NOHIGH	1394	1	0	0	0	0	0	0	0	0	0	1	0	Acam/	ISAcma10ORF1	0	2180	0	1242	1242	1.564	ISAcma10	0	2754	0	1385	1385	1.976	1382	ISAcma10	0	2754	0	1385	1385	1.976	transposase [Acaryochloris marina MBIC11017] >gi|158335599|ref|YP_001516771.1| transposase [Acaryochloris marina MBIC11017] >gi|158338931|ref|YP_001520108.1| transposase [Acaryochloris marina MBIC11017] >gi|158339271|ref|YP_001520448.1| transposase [Acaryochloris marina MBIC11017] >gi|158339287|ref|YP_001520464.1| transposase [Acaryochloris marina MBIC11017] >gi|158339573|ref|YP_001520962.1| tran…	0	2210	0	1242	1.585	transposase [Acaryochloris marina MBIC11017] >gi|158335599|ref|YP_001516771.1| transposase [Acaryochloris marina MBIC11017] >gi|158338931|ref|YP_001520108.1| transposase [Acaryochloris marina MBIC11017] >gi|158339271|ref|YP_001520448.1| transposase [Acaryochloris marina MBIC11017] >gi|158339287|ref|YP_001520464.1| transposase [Acaryochloris marina MBIC11017] >gi|158339573|ref|YP_001520962.1| tran…	0	2210	transposase [Acaryochloris marina MBIC11017] >gi|158335599|ref|YP_001516771.1| transposase [Acaryochloris marina MBIC11017] >gi|158338931|ref|YP_001520108.1| transposase [Acaryochloris marina MBIC11017] >gi|158339271|ref|YP_001520448.1| transposase [Acaryochloris marina MBIC11017] >gi|158339287|ref|YP_001520464.1| transposase [Acaryochloris marina MBIC11017] >gi|158339573|ref|YP_001520962.1| tran…	0	2210
Acam_R_21	ARB_TRANS	1379	10	8	0	0	0	0	0	0	0	0	2	0	Acam/Noss/	ISThsp15ORF1	1.19739e-43	301	41	738	1137	0.218	Crow_R_11	1.10911e-16	94	18	777	1384	0.068	495	ISPkr1	0.175906	38	0	24	2469	0.028	hypothetical protein CwatDRAFT_0642 [Crocosphaera watsonii WH 8501] >gi|67852443|gb|EAM47891.1| hypothetical protein CwatDRAFT_0642 [Crocosphaera watsonii WH 8501]	4.40515e-110	863	0	759	0.626	transposase [Acaryochloris marina MBIC11017] >gi|158307530|gb|ABW29147.1| transposase/ putative [Acaryochloris marina MBIC11017]	5.10651e-107	833	transposase [Acaryochloris marina MBIC11017] >gi|158307530|gb|ABW29147.1| transposase/ putative [Acaryochloris marina MBIC11017]	5.10651e-107	833
Acam_R_23	GOOD_IS_AA	1304	6	3	0	0	1	0	0	0	0	0	1	1	Acam/	ISMae28ORF2	6.24321e-56	539	10	717	759	0.413	ISAcma49	0	742	0	376	1588	0.569	374	ISAcma49	0	742	0	376	1588	0.569	hypothetical protein ACCM5_15968 [Acaryochloris sp. CCMEE 5410]	4.79007e-159	1181	0	666	0.906	Rhodopirellula transposase family protein [Thiothrix nivea DSM 5205] >gi|386814702|ref|ZP_10101920.1| Rhodopirellula transposase family protein [Thiothrix nivea DSM 5205] >gi|386815365|ref|ZP_10102583.1| Rhodopirellula transposase family protein [Thiothrix nivea DSM 5205] >gi|386815512|ref|ZP_10102730.1| Rhodopirellula transposase family protein [Thiothrix nivea DSM 5205] >gi|386815822|ref|ZP_101…	1.3561e-104	838	Rhodopirellula transposase family protein [Thiothrix nivea DSM 5205] >gi|386814702|ref|ZP_10101920.1| Rhodopirellula transposase family protein [Thiothrix nivea DSM 5205] >gi|386815365|ref|ZP_10102583.1| Rhodopirellula transposase family protein [Thiothrix nivea DSM 5205] >gi|386815512|ref|ZP_10102730.1| Rhodopirellula transposase family protein [Thiothrix nivea DSM 5205] >gi|386815822|ref|ZP_101…	1.3561e-104	838
Acam_R_25	BLASTN_CLOSEIS	1216	6	5	0	0	0	0	0	0	0	0	1	0	Acam/Cya7425/	ISAcma29ORF2	2.11214e-143	1293	0	720	720	1.063	ISAcma29	0	2414	0	1210	1210	1.985	1209	ISAcma29	0	2414	0	1210	1210	1.985	transposase [Acaryochloris marina MBIC11017] >gi|158304189|gb|ABW25806.1| transposase_c_ putative [Acaryochloris marina MBIC11017]	2.63266e-149	1112	0	624	0.914	transposase [Acaryochloris marina MBIC11017] >gi|158304189|gb|ABW25806.1| transposase/ putative [Acaryochloris marina MBIC11017]	2.63266e-149	1112	transposase [Acaryochloris marina MBIC11017] >gi|158304189|gb|ABW25806.1| transposase/ putative [Acaryochloris marina MBIC11017]	2.63266e-149	1112
Acam_R_26	BLASTN_CLOSEIS	1207	4	4	0	0	0	0	0	0	0	0	0	0	Acam/	ISAcma30ORF2	4.81188e-148	1333	0	720	720	1.104	ISAcma30	0	2402	0	1201	1201	1.99	1201	ISAcma30	0	2402	0	1201	1201	1.99	transposase [Acaryochloris marina MBIC11017] >gi|158337551|ref|YP_001518726.1| transposase [Acaryochloris marina MBIC11017] >gi|158304659|gb|ABW26276.1| transposase_c_ putative [Acaryochloris marina MBIC11017] >gi|158307792|gb|ABW29409.1| transposase_c_ putative [Acaryochloris marina MBIC11017]	6.34641e-152	1129	0	627	0.935	transposase [Acaryochloris marina MBIC11017] >gi|158337551|ref|YP_001518726.1| transposase [Acaryochloris marina MBIC11017] >gi|158304659|gb|ABW26276.1| transposase/ putative [Acaryochloris marina MBIC11017] >gi|158307792|gb|ABW29409.1| transposase/ putative [Acaryochloris marina MBIC11017]	6.34641e-152	1129	transposase [Acaryochloris marina MBIC11017] >gi|158337551|ref|YP_001518726.1| transposase [Acaryochloris marina MBIC11017] >gi|158304659|gb|ABW26276.1| transposase/ putative [Acaryochloris marina MBIC11017] >gi|158307792|gb|ABW29409.1| transposase/ putative [Acaryochloris marina MBIC11017]	6.34641e-152	1129
Acam_R_28	BLASTN_CLOSEIS	1169	7	5	0	0	1	0	0	0	0	1	0	0	Acam/	ISAcma32ORF2	9.48304e-117	1063	2	621	627	0.909	ISAcma32	0	2322	0	1161	1161	1.986	1161	ISAcma32	0	2322	0	1161	1161	1.986	hypothetical protein AM1_C0183 [Acaryochloris marina MBIC11017] >gi|158310870|gb|ABW32484.1| hypothetical protein AM1_C0183 [Acaryochloris marina MBIC11017]	1.91167e-136	1026	0	576	0.878	transposase ISLbp6 [Leptospira borgpetersenii serovar Hardjo-bovis L550] >gi|116120881|gb|ABJ78924.1| Transposase/ ISLbp6 [Leptospira borgpetersenii serovar Hardjo-bovis L550]	2.60791e-14	195	transposase ISLbp6 [Leptospira borgpetersenii serovar Hardjo-bovis L550] >gi|116120881|gb|ABJ78924.1| Transposase/ ISLbp6 [Leptospira borgpetersenii serovar Hardjo-bovis L550]	2.60791e-14	195
Acam_R_29	BLASTN_CLOSEIS	1146	11	11	0	0	0	0	0	0	0	0	0	0	Acam/	ISAcma14ORF1	0	1916	0	1107	1107	1.672	ISAcma14	0	2270	0	1138	1138	1.981	1137	ISAcma14	0	2270	0	1138	1138	1.981	hypothetical protein [Acaryochloris marina MBIC11017] >gi|158333388|ref|YP_001514560.1| hypothetical protein [Acaryochloris marina MBIC11017] >gi|158334506|ref|YP_001515678.1| hypothetical protein [Acaryochloris marina MBIC11017] >gi|158337399|ref|YP_001518574.1| hypothetical protein [Acaryochloris marina MBIC11017] >gi|158338200|ref|YP_001519377.1| hypothetical protein [Acaryochloris marina MBIC…	0	1970	0	1107	1.719	transposase/ IS630 family [uncultured archaeon GZfos1D1]	8.63677e-140	1061	transposase/ IS630 family [uncultured archaeon GZfos1D1]	8.63677e-140	1061
Acam_R_30	BLASTN_CLOSEIS	1136	7	5	0	0	0	0	0	1	0	0	0	1	Acam/	ISAcma28ORF3	6.12918e-113	1030	3	627	1056	0.907	ISAcma28	0	2260	0	1130	1130	1.989	1130	ISAcma28	0	2260	0	1130	1130	1.989	transposase [Acaryochloris marina MBIC11017] >gi|158335854|ref|YP_001517028.1| transposase [Acaryochloris marina MBIC11017] >gi|158336162|ref|YP_001517336.1| transposase [Acaryochloris marina MBIC11017] >gi|158337408|ref|YP_001518583.1| transposase [Acaryochloris marina MBIC11017] >gi|158337557|ref|YP_001518732.1| transposase [Acaryochloris marina MBIC11017] >gi|158305495|gb|ABW27112.1| transposa…	1.1022e-131	990	0	552	0.871	transposase [Acaryochloris marina MBIC11017] >gi|158335854|ref|YP_001517028.1| transposase [Acaryochloris marina MBIC11017] >gi|158336162|ref|YP_001517336.1| transposase [Acaryochloris marina MBIC11017] >gi|158337408|ref|YP_001518583.1| transposase [Acaryochloris marina MBIC11017] >gi|158337557|ref|YP_001518732.1| transposase [Acaryochloris marina MBIC11017] >gi|158305495|gb|ABW27112.1| transposa…	1.1022e-131	990	transposase [Acaryochloris marina MBIC11017] >gi|158335854|ref|YP_001517028.1| transposase [Acaryochloris marina MBIC11017] >gi|158336162|ref|YP_001517336.1| transposase [Acaryochloris marina MBIC11017] >gi|158337408|ref|YP_001518583.1| transposase [Acaryochloris marina MBIC11017] >gi|158337557|ref|YP_001518732.1| transposase [Acaryochloris marina MBIC11017] >gi|158305495|gb|ABW27112.1| transposa…	1.1022e-131	990
Acam_R_32	BLASTN_CLOSEIS	1082	2	2	0	0	0	0	0	0	0	0	0	0	Acam/	ISAcma37ORF1	0	1828	0	1080	1161	1.689	ISAcma37	0	1934	0	1080	1218	1.787	1035	ISAcma37	0	1934	0	1080	1218	1.787	hypothetical protein [Acaryochloris marina MBIC11017] >gi|158308627|gb|ABW30244.1| conserved hypothetical protein [Acaryochloris marina MBIC11017]	0	1759	0	1080	1.626	hypothetical protein cce_1438 [Cyanothece sp. ATCC 51142] >gi|354553142|ref|ZP_08972449.1| transposase IS4 family protein [Cyanothece sp. ATCC 51472] >gi|171697807|gb|ACB50788.1| hypothetical protein cce_1438 [Cyanothece sp. ATCC 51142] >gi|353554972|gb|EHC24361.1| transposase IS4 family protein [Cyanothece sp. ATCC 51472]	8.64353e-99	783	hypothetical protein cce_1438 [Cyanothece sp. ATCC 51142] >gi|354553142|ref|ZP_08972449.1| transposase IS4 family protein [Cyanothece sp. ATCC 51472] >gi|171697807|gb|ACB50788.1| hypothetical protein cce_1438 [Cyanothece sp. ATCC 51142] >gi|353554972|gb|EHC24361.1| transposase IS4 family protein [Cyanothece sp. ATCC 51472]	8.64353e-99	783
Acam_R_33	BLASTN_CLOSEIS	1081	4	3	0	0	0	0	0	0	0	0	1	0	Acam/	ISAcma15ORF1	0	1720	0	1002	1002	1.591	ISAcma15	0	1952	0	1079	1083	1.806	1038	ISAcma15	0	1952	0	1079	1083	1.806	hypothetical protein [Acaryochloris marina MBIC11017] >gi|158306054|gb|ABW27671.1| conserved hypothetical protein [Acaryochloris marina MBIC11017]	0	1806	0	1002	1.671	transposase [Cyanothece sp. PCC 8801] >gi|218245515|ref|YP_002370886.1| transposase [Cyanothece sp. PCC 8801] >gi|218246820|ref|YP_002372191.1| transposase [Cyanothece sp. PCC 8801] >gi|256818701|ref|YP_003135768.1| Transposase and inactivated derivatives-like protein [Cyanothece sp. PCC 8802] >gi|257058282|ref|YP_003136170.1| transposase and inactivated derivatives-like protein [Cyanothece sp. P…	6.3762e-117	905	transposase [Cyanothece sp. PCC 8801] >gi|218245515|ref|YP_002370886.1| transposase [Cyanothece sp. PCC 8801] >gi|218246820|ref|YP_002372191.1| transposase [Cyanothece sp. PCC 8801] >gi|256818701|ref|YP_003135768.1| Transposase and inactivated derivatives-like protein [Cyanothece sp. PCC 8802] >gi|257058282|ref|YP_003136170.1| transposase and inactivated derivatives-like protein [Cyanothece sp. P…	6.3762e-117	905
Acam_R_34	BLASTN_CLOSEIS	1069	4	3	0	0	0	0	0	1	0	0	0	0	Acam/	ISAcma36ORF2	1.9383e-129	1172	0	642	642	1.096	ISAcma36	0	2128	0	1069	1069	1.991	1067	ISAcma36	0	2128	0	1069	1069	1.991	hypothetical protein [Acaryochloris marina MBIC11017] >gi|158341624|ref|YP_001522787.1| hypothetical protein AM1_I0003 [Acaryochloris marina MBIC11017] >gi|158308231|gb|ABW29848.1| hypothetical protein AM1_4876 [Acaryochloris marina MBIC11017] >gi|158311865|gb|ABW33473.1| hypothetical protein AM1_I0003 [Acaryochloris marina MBIC11017]	3.22423e-136	1019	0	570	0.953	Insertion element protein [Nitrosomonas sp. Is79A3] >gi|338806351|gb|AEJ02593.1| Insertion element protein [Nitrosomonas sp. Is79A3]	7.58729e-09	157	Insertion element protein [Nitrosomonas sp. Is79A3] >gi|338806351|gb|AEJ02593.1| Insertion element protein [Nitrosomonas sp. Is79A3]	7.58729e-09	157
Acam_R_35	BLASTN_CLOSEIS	1060	8	7	0	0	0	0	0	0	0	0	0	1	Acam/Trie/	ISAcma6ORF1	0	1632	0	927	927	1.54	ISAcma6	0	2112	0	1059	1059	1.992	1058	ISAcma6	0	2112	0	1059	1059	1.992	IS4 family transposase [Acaryochloris marina MBIC11017] >gi|158334152|ref|YP_001515324.1| IS4 family transposase [Acaryochloris marina MBIC11017] >gi|158336419|ref|YP_001517593.1| IS4 family transposase [Acaryochloris marina MBIC11017] >gi|158303531|gb|ABW25148.1| transposase_c_ IS4 family [Acaryochloris marina MBIC11017] >gi|158304393|gb|ABW26010.1| transposase_c_ IS4 family [Acaryochloris marin…	0	1671	0	927	1.576	IS4 family transposase [Acaryochloris marina MBIC11017] >gi|158334152|ref|YP_001515324.1| IS4 family transposase [Acaryochloris marina MBIC11017] >gi|158336419|ref|YP_001517593.1| IS4 family transposase [Acaryochloris marina MBIC11017] >gi|158303531|gb|ABW25148.1| transposase/ IS4 family [Acaryochloris marina MBIC11017] >gi|158304393|gb|ABW26010.1| transposase/ IS4 family [Acaryochloris marina MB…	0	1671	IS4 family transposase [Acaryochloris marina MBIC11017] >gi|158334152|ref|YP_001515324.1| IS4 family transposase [Acaryochloris marina MBIC11017] >gi|158336419|ref|YP_001517593.1| IS4 family transposase [Acaryochloris marina MBIC11017] >gi|158303531|gb|ABW25148.1| transposase/ IS4 family [Acaryochloris marina MBIC11017] >gi|158304393|gb|ABW26010.1| transposase/ IS4 family [Acaryochloris marina MB…	0	1671
Acam_R_38	GOOD_IS_AA	984	5	4	0	0	0	0	0	0	0	0	1	0	Acam/	ISSod25ORF1	1.09553e-06	113	18	465	861	0.115	YerAng_R_6	0.435488	36	0	18	1806	0.037	18	ISSde4	1.52	34	0	17	1379	0.035	phage integrase [Acaryochloris marina MBIC11017] >gi|158309526|gb|ABW31143.1| phage integrase [Acaryochloris marina MBIC11017]	0	1701	0	981	1.729	phage integrase [Acaryochloris marina MBIC11017] >gi|158309526|gb|ABW31143.1| phage integrase [Acaryochloris marina MBIC11017]	0	1701	NO	NO	NO
Acam_R_39	BLASTN_CLOSEIS	963	14	14	0	0	0	0	0	0	0	0	0	0	Acam/	ISAcma25ORF2	8.61668e-158	1416	0	813	813	1.47	ISAcma25	0	1900	0	950	950	1.973	950	ISAcma25	0	1900	0	950	950	1.973	hypothetical protein [Acaryochloris marina MBIC11017] >gi|158336323|ref|YP_001517497.1| hypothetical protein [Acaryochloris marina MBIC11017] >gi|158337313|ref|YP_001518488.1| hypothetical protein [Acaryochloris marina MBIC11017] >gi|158337975|ref|YP_001519151.1| hypothetical protein [Acaryochloris marina MBIC11017] >gi|158303795|gb|ABW25412.1| conserved hypothetical protein [Acaryochloris marina…	0	1446	0	813	1.502	transposase [Acaryochloris marina MBIC11017] >gi|158336832|ref|YP_001518006.1| hypothetical protein [Acaryochloris marina MBIC11017] >gi|158336955|ref|YP_001518130.1| hypothetical protein [Acaryochloris marina MBIC11017] >gi|158304391|gb|ABW26008.1| transposase/ putative [Acaryochloris marina MBIC11017] >gi|158307073|gb|ABW28690.1| conserved hypothetical protein [Acaryochloris marina MBIC11017] >…	0	1427	transposase [Acaryochloris marina MBIC11017] >gi|158336832|ref|YP_001518006.1| hypothetical protein [Acaryochloris marina MBIC11017] >gi|158336955|ref|YP_001518130.1| hypothetical protein [Acaryochloris marina MBIC11017] >gi|158304391|gb|ABW26008.1| transposase/ putative [Acaryochloris marina MBIC11017] >gi|158307073|gb|ABW28690.1| conserved hypothetical protein [Acaryochloris marina MBIC11017] >…	0	1427
Acam_R_40	ARB_TRANS	958	43	7	0	1	0	0	2	0	2	1	25	5	Acam/	ISNpu11ORF1	1.14507e-82	425	2	423	861	0.444	ISNpu11	3.47165e-40	180	7	590	1072	0.188	394	ISNpu11	3.47165e-40	180	7	590	1072	0.188	transposase_c_ IS4 family protein [Acaryochloris sp. CCMEE 5410]	1.17068e-101	783	0	465	0.817	transposase/ IS4 family protein [Acaryochloris sp. CCMEE 5410]	1.17068e-101	783	transposase/ IS4 family protein [Acaryochloris sp. CCMEE 5410]	1.17068e-101	783
Acam_R_41	BLASTN_CLOSEIS	948	7	7	0	0	0	0	0	0	0	0	0	0	Acam/	ISAcma31ORF3	4.57338e-111	1013	1	579	879	1.069	ISAcma31	0	1870	1	940	939	1.973	939	ISAcma31	0	1870	1	940	939	1.973	hypothetical protein ACCM5_25541 [Acaryochloris sp. CCMEE 5410]	3.89481e-103	796	0	501	0.84	transposase [Acaryochloris marina MBIC11017] >gi|158333695|ref|YP_001514867.1| transposase [Acaryochloris marina MBIC11017] >gi|158335251|ref|YP_001516423.1| hypothetical protein [Acaryochloris marina MBIC11017] >gi|158341268|ref|YP_001522369.1| hypothetical protein AM1_F0064 [Acaryochloris marina MBIC11017] >gi|158303926|gb|ABW25543.1| transposase/ putative [Acaryochloris marina MBIC11017] >gi|1…	1.06232e-92	721	transposase [Acaryochloris marina MBIC11017] >gi|158333695|ref|YP_001514867.1| transposase [Acaryochloris marina MBIC11017] >gi|158335251|ref|YP_001516423.1| hypothetical protein [Acaryochloris marina MBIC11017] >gi|158341268|ref|YP_001522369.1| hypothetical protein AM1_F0064 [Acaryochloris marina MBIC11017] >gi|158303926|gb|ABW25543.1| transposase/ putative [Acaryochloris marina MBIC11017] >gi|1…	1.06232e-92	721
Acam_R_43	BLASTN_CLOSEIS	905	14	11	0	0	0	0	0	1	0	0	2	0	Acam/	ISAcma5ORF1	1.45915e-151	1362	0	798	798	1.505	ISAcma5	0	1630	0	898	898	1.801	865	ISAcma5	0	1630	0	898	898	1.801	IS4 family transposase [Acaryochloris marina MBIC11017] >gi|158303873|gb|ABW25490.1| transposase_c_ IS4 family [Acaryochloris marina MBIC11017]	0	1377	0	798	1.522	IS4 family transposase [Acaryochloris marina MBIC11017] >gi|158303873|gb|ABW25490.1| transposase/ IS4 family [Acaryochloris marina MBIC11017]	0	1377	IS4 family transposase [Acaryochloris marina MBIC11017] >gi|158303873|gb|ABW25490.1| transposase/ IS4 family [Acaryochloris marina MBIC11017]	0	1377
Acam_R_44	BLASTN_CLOSEIS	903	4	1	0	0	0	1	1	0	1	0	0	0	Acam/	ISAcma3ORF2	7.59899e-100	916	0	501	501	1.014	ISAcma3	0	1786	0	903	904	1.978	899	ISAcma3	0	1786	0	903	904	1.978	hypothetical protein [Acaryochloris marina MBIC11017] >gi|158334781|ref|YP_001515953.1| hypothetical protein [Acaryochloris marina MBIC11017] >gi|158337420|ref|YP_001518595.1| hypothetical protein [Acaryochloris marina MBIC11017] >gi|158338548|ref|YP_001519725.1| hypothetical protein [Acaryochloris marina MBIC11017] >gi|158338772|ref|YP_001519949.1| hypothetical protein [Acaryochloris marina MBIC…	1.37938e-115	874	0	498	0.968	Insertion element protein [Synechococcus sp. PCC 7335] >gi|254425805|ref|ZP_05039522.1| Insertion element protein [Synechococcus sp. PCC 7335] >gi|196188194|gb|EDX83159.1| Insertion element protein [Synechococcus sp. PCC 7335] >gi|196188228|gb|EDX83193.1| Insertion element protein [Synechococcus sp. PCC 7335]	2.11627e-29	291	Insertion element protein [Synechococcus sp. PCC 7335] >gi|254425805|ref|ZP_05039522.1| Insertion element protein [Synechococcus sp. PCC 7335] >gi|196188194|gb|EDX83159.1| Insertion element protein [Synechococcus sp. PCC 7335] >gi|196188228|gb|EDX83193.1| Insertion element protein [Synechococcus sp. PCC 7335]	2.11627e-29	291
Acam_R_48	HIGH_DNA	872	11	5	1	2	0	0	0	1	0	1	1	0	Acam/Lyns/	ISHma9ORF1	1.70956	59	0	126	822	0.068	Acam_R_57	0	1526	0	771	771	1.75	768	ISMasp6	1.34248	34	0	27	834	0.039	hypothetical protein AM1_E0133 [Acaryochloris marina MBIC11017] >gi|158311290|gb|ABW32902.1| conserved hypothetical protein [Acaryochloris marina MBIC11017]	0	1385	0	786	1.588	endonuclease [Acaryochloris sp. CCMEE 5410]	7.23902e-136	1016	NO	NO	NO
Acam_R_55	BLASTN_CLOSEIS	796	3	0	1	0	0	1	1	0	0	0	0	0	Trie/	ISAcma4ORF1	1.27368e-140	1267	0	687	687	1.592	ISAcma4	0	1566	0	796	796	1.967	791	ISAcma4	0	1566	0	796	796	1.967	IS1 transposase [Acaryochloris marina MBIC11017] >gi|158340717|ref|YP_001521885.1| IS1 transposase [Acaryochloris marina MBIC11017] >gi|158309297|gb|ABW30914.1| IS1 transposase [Acaryochloris marina MBIC11017] >gi|158310958|gb|ABW32571.1| IS1 transposase [Acaryochloris marina MBIC11017]	4.16513e-167	1216	0	687	1.528	IS1 transposase [Acaryochloris marina MBIC11017] >gi|158340717|ref|YP_001521885.1| IS1 transposase [Acaryochloris marina MBIC11017] >gi|158309297|gb|ABW30914.1| IS1 transposase [Acaryochloris marina MBIC11017] >gi|158310958|gb|ABW32571.1| IS1 transposase [Acaryochloris marina MBIC11017]	4.16513e-167	1216	IS1 transposase [Acaryochloris marina MBIC11017] >gi|158340717|ref|YP_001521885.1| IS1 transposase [Acaryochloris marina MBIC11017] >gi|158309297|gb|ABW30914.1| IS1 transposase [Acaryochloris marina MBIC11017] >gi|158310958|gb|ABW32571.1| IS1 transposase [Acaryochloris marina MBIC11017]	4.16513e-167	1216
Acam_R_56	GOOD_IS_AA	786	6	3	0	0	0	0	0	0	0	0	2	1	Acam/Artm/Artp/Lyns/	ISAva6ORF1	9.4638e-48	282	4	489	1068	0.359	Acam_R_69	2.02815e-143	560	0	283	502	0.712	282	ISAva6	0.000191132	48	0	152	1161	0.061	hypothetical protein ACCM5_38090 [Acaryochloris sp. CCMEE 5410]	4.76707e-117	880	0	501	1.12	Transposase/ IS630 family [Crocosphaera watsonii WH 0003]	1.24203e-75	466	Transposase/ IS630 family [Crocosphaera watsonii WH 0003]	1.24203e-75	466
Acam_R_61	ARB_TRANS	668	12	5	0	0	1	3	0	0	0	3	0	0	Acam/Artm/Syn7002/Trie/	ISBeg2ORF1	4.94896e-81	553	14	420	747	0.828	ISBeg2	1.32446e-24	122	0	254	835	0.183	177	ISBeg2	1.32446e-24	122	0	254	835	0.183	IS1 transposase [Acaryochloris marina MBIC11017] >gi|158335438|ref|YP_001516610.1| IS1 transposase [Acaryochloris marina MBIC11017] >gi|158304114|gb|ABW25731.1| IS1 transposase_c_ putative [Acaryochloris marina MBIC11017] >gi|158305679|gb|ABW27296.1| IS1 transposase [Acaryochloris marina MBIC11017]	1.89506e-91	703	0	390	1.052	IS1 transposase [Acaryochloris marina MBIC11017] >gi|158335438|ref|YP_001516610.1| IS1 transposase [Acaryochloris marina MBIC11017] >gi|158304114|gb|ABW25731.1| IS1 transposase/ putative [Acaryochloris marina MBIC11017] >gi|158305679|gb|ABW27296.1| IS1 transposase [Acaryochloris marina MBIC11017]	1.89506e-91	703	IS1 transposase [Acaryochloris marina MBIC11017] >gi|158335438|ref|YP_001516610.1| IS1 transposase [Acaryochloris marina MBIC11017] >gi|158304114|gb|ABW25731.1| IS1 transposase/ putative [Acaryochloris marina MBIC11017] >gi|158305679|gb|ABW27296.1| IS1 transposase [Acaryochloris marina MBIC11017]	1.89506e-91	703
Acam_R_64	ARB_PHAGE	611	9	4	1	1	0	0	0	0	0	2	1	0	Acam/	ISSod25ORF1	5.30244e-05	96	7	432	861	0.157	ISAme1	0.928802	34	0	22	1488	0.056	20	ISAme1	0.928802	34	0	22	1488	0.056	tyrosine recombinase XerC [Acaryochloris marina MBIC11017] >gi|158311138|gb|ABW32751.1| tyrosine recombinase XerC [Acaryochloris marina MBIC11017]	7.85394e-144	1068	0	609	1.748	tyrosine recombinase XerC [Acaryochloris marina MBIC11017] >gi|158311138|gb|ABW32751.1| tyrosine recombinase XerC [Acaryochloris marina MBIC11017]	7.85394e-144	1068	NO	NO	NO
Acam_R_65	BLASTN_CLOSEIS	582	5	2	0	0	0	0	0	1	0	0	2	0	Acam/	ISAcma39ORF1	7.96151e-80	741	0	426	426	1.273	ISAcma39	0	1080	0	578	584	1.856	563	ISAcma39	0	1080	0	578	584	1.856	IS200 family transposase [Acaryochloris marina MBIC11017] >gi|158338514|ref|YP_001519691.1| IS200 family transposase [Acaryochloris marina MBIC11017] >gi|158307455|gb|ABW29072.1| transposase_c_ IS200 family [Acaryochloris marina MBIC11017] >gi|158308755|gb|ABW30372.1| transposase_c_ IS200 family [Acaryochloris marina MBIC11017]	1.97413e-97	741	0	426	1.273	IS200 family transposase [Acaryochloris marina MBIC11017] >gi|158338514|ref|YP_001519691.1| IS200 family transposase [Acaryochloris marina MBIC11017] >gi|158307455|gb|ABW29072.1| transposase/ IS200 family [Acaryochloris marina MBIC11017] >gi|158308755|gb|ABW30372.1| transposase/ IS200 family [Acaryochloris marina MBIC11017]	1.97413e-97	741	IS200 family transposase [Acaryochloris marina MBIC11017] >gi|158338514|ref|YP_001519691.1| IS200 family transposase [Acaryochloris marina MBIC11017] >gi|158307455|gb|ABW29072.1| transposase/ IS200 family [Acaryochloris marina MBIC11017] >gi|158308755|gb|ABW30372.1| transposase/ IS200 family [Acaryochloris marina MBIC11017]	1.97413e-97	741
Acam_R_68	ARB_TRANS	505	62	5	0	0	0	1	4	3	1	0	1	0	Acam/Artp/Cya7424/Nosp/	IS1474ORF1	4.93447	52	5	117	1674	0.103	IS692	0.762915	34	0	27	2563	0.067	23	IS692	0.762915	34	0	27	2563	0.067	hypothetical protein [Acaryochloris marina MBIC11017] >gi|158309561|gb|ABW31178.1| conserved hypothetical protein [Acaryochloris marina MBIC11017]	3.82382e-100	798	0	504	1.58	OmpA/MotB domain-containing protein [Cyanothece sp. PCC 7822] >gi|306982312|gb|ADN14193.1| OmpA/MotB domain-containing protein [Cyanothece sp. PCC 7822]	9.70291e-30	298	transposase [Natrinema sp. J7-2] >gi|397680901|gb|AFO55278.1| transposase [Natrinema sp. J7-2]	2.93835e-14	191
Anav_R_1	ARB_TRANS	6495	32	5	0	1	0	0	0	0	0	1	10	15	Anav/Cya7424/Cya7822/NoAz/Nosp/Noss/	ISAau5ORF1	3.22295e-08	134	14	630	1500	0.021	Nosp_R_1	4.95811e-10	72	18	421	5565	0.011	277	ISCbt2	0.24055	40	1	32	2223	0.006	integrase catalytic subunit [Anabaena variabilis ATCC 29413] >gi|75812850|ref|YP_320467.1| integrase catalytic subunit [Anabaena variabilis ATCC 29413] >gi|75907553|ref|YP_321849.1| integrase catalytic subunit [Anabaena variabilis ATCC 29413] >gi|75907936|ref|YP_322232.1| integrase catalytic subunit [Anabaena variabilis ATCC 29413] >gi|75911142|ref|YP_325438.1| integrase catalytic subunit [Anabae…	0	4903	0	2715	0.755	integrase catalytic subunit [Anabaena variabilis ATCC 29413] >gi|75812850|ref|YP_320467.1| integrase catalytic subunit [Anabaena variabilis ATCC 29413] >gi|75907553|ref|YP_321849.1| integrase catalytic subunit [Anabaena variabilis ATCC 29413] >gi|75907936|ref|YP_322232.1| integrase catalytic subunit [Anabaena variabilis ATCC 29413] >gi|75911142|ref|YP_325438.1| integrase catalytic subunit [Anabae…	0	4903	transposase [Fremyella diplosiphon Fd33]	0	3472
Anav_R_10	ARB_TRANS	915	3	0	0	0	0	0	0	0	0	0	0	3	Anav/Nosp/Noss/	ISAva7ORF1	1.0851e-69	656	0	378	381	0.717	ISAva7	0	998	20	909	909	1.091	759	ISAva7	0	998	20	909	909	1.091	transposase [Anabaena variabilis ATCC 29413] >gi|75907023|ref|YP_321319.1| transposase [Anabaena variabilis ATCC 29413] >gi|75907241|ref|YP_321537.1| transposase [Anabaena variabilis ATCC 29413] >gi|75907587|ref|YP_321883.1| transposase [Anabaena variabilis ATCC 29413] >gi|75908854|ref|YP_323150.1| transposase [Anabaena variabilis ATCC 29413] >gi|75909523|ref|YP_323819.1| transposase [Anabaena va…	3.39143e-81	643	0	378	0.703	transposase [Anabaena variabilis ATCC 29413] >gi|75907023|ref|YP_321319.1| transposase [Anabaena variabilis ATCC 29413] >gi|75907241|ref|YP_321537.1| transposase [Anabaena variabilis ATCC 29413] >gi|75907587|ref|YP_321883.1| transposase [Anabaena variabilis ATCC 29413] >gi|75908854|ref|YP_323150.1| transposase [Anabaena variabilis ATCC 29413] >gi|75909523|ref|YP_323819.1| transposase [Anabaena va…	3.39143e-81	643	transposase [Anabaena variabilis ATCC 29413] >gi|75907023|ref|YP_321319.1| transposase [Anabaena variabilis ATCC 29413] >gi|75907241|ref|YP_321537.1| transposase [Anabaena variabilis ATCC 29413] >gi|75907587|ref|YP_321883.1| transposase [Anabaena variabilis ATCC 29413] >gi|75908854|ref|YP_323150.1| transposase [Anabaena variabilis ATCC 29413] >gi|75909523|ref|YP_323819.1| transposase [Anabaena va…	3.39143e-81	643
Anav_R_3	HIGH_TRANS	4005	25	3	0	0	0	0	0	0	0	0	3	19	Anav/Cya7424/Cya8801/Cya8802/NoAz/Nosp/Noss/	ISAau5ORF1	0.000132054	101	27	576	1500	0.025	Artm_R_35	0.0121545	44	3	45	734	0.011	38	ISNpu4	0.516824	38	0	34	1272	0.009	integrase catalytic subunit [Anabaena variabilis ATCC 29413] >gi|75812900|ref|YP_320517.1| integrase catalytic subunit [Anabaena variabilis ATCC 29413] >gi|75908665|ref|YP_322961.1| integrase catalytic subunit [Anabaena variabilis ATCC 29413] >gi|75702390|gb|ABA22066.1| Integrase_c_ catalytic region [Anabaena variabilis ATCC 29413] >gi|75705155|gb|ABA24829.1| Integrase_c_ catalytic region [Anabae…	0	3290	0	1842	0.821	integrase catalytic subunit [Anabaena variabilis ATCC 29413] >gi|75812900|ref|YP_320517.1| integrase catalytic subunit [Anabaena variabilis ATCC 29413] >gi|75908665|ref|YP_322961.1| integrase catalytic subunit [Anabaena variabilis ATCC 29413] >gi|75702390|gb|ABA22066.1| Integrase/ catalytic region [Anabaena variabilis ATCC 29413] >gi|75705155|gb|ABA24829.1| Integrase/ catalytic region [Anabaena v…	0	3290	transposase-like Mu [Cyanothece sp. PCC 8801] >gi|218168243|gb|ACK66980.1| Transposase-like Mu [Cyanothece sp. PCC 8801]	2.24082e-127	1079
Anav_R_5	BLASTN_CLOSEIS	1956	106	3	0	0	1	0	0	0	0	0	35	67	Anav/Lyns/NoAz/Nods/Nosp/Noss/	ISAva5ORF1	0	2907	0	1653	1653	1.486	ISAva5	0	3492	0	1759	1818	1.785	1754	ISAva5	0	3492	0	1759	1818	1.785	transposase IS4 [Anabaena variabilis ATCC 29413] >gi|75700943|gb|ABA20619.1| transposase_c_ IS4 family [Anabaena variabilis ATCC 29413]	0	3149	0	1758	1.61	transposase IS4 [Anabaena variabilis ATCC 29413] >gi|75700943|gb|ABA20619.1| transposase/ IS4 family [Anabaena variabilis ATCC 29413]	0	3149	transposase IS4 [Anabaena variabilis ATCC 29413] >gi|75700943|gb|ABA20619.1| transposase/ IS4 family [Anabaena variabilis ATCC 29413]	0	3149
Anav_R_8	BLASTN_CLOSEIS	1171	13	13	0	0	0	0	0	0	0	0	0	0	Anav/	ISAva6ORF1	0	1889	0	1068	1068	1.613	ISAva6	0	2322	0	1161	1161	1.983	1161	ISAva6	0	2322	0	1161	1161	1.983	hypothetical protein Ava_B0157 [Anabaena variabilis ATCC 29413] >gi|75705195|gb|ABA24869.1| hypothetical protein Ava_B0157 [Anabaena variabilis ATCC 29413]	0	1915	0	1086	1.635	Transposase/ IS630 family [Crocosphaera watsonii WH 0003]	1.25838e-81	676	Transposase/ IS630 family [Crocosphaera watsonii WH 0003]	1.25838e-81	676
Artm_R_1	HIGH_PHAGE	4239	7	3	0	0	0	0	0	0	0	0	1	3	Artm/Artp/	ISMex36ORF1	0.323615	72	16	309	1332	0.017	Artm_R_20	0	2232	0	1116	1116	0.527	1116	ISLpn1	1.91	36	0	23	1355	0.008	hypothetical protein AmaxDRAFT_1330 [Arthrospira maxima CS-328] >gi|209526477|ref|ZP_03275004.1| hypothetical protein AmaxDRAFT_3828 [Arthrospira maxima CS-328] >gi|209527999|ref|ZP_03276481.1| hypothetical protein AmaxDRAFT_5307 [Arthrospira maxima CS-328] >gi|209491556|gb|EDZ91929.1| hypothetical protein AmaxDRAFT_5307 [Arthrospira maxima CS-328] >gi|209493112|gb|EDZ93440.1| hypothetical protei…	0	3146	0	1764	0.742	putative phage tail protein [Selenomonas ruminantium subsp. lactilytica TAM6421] >gi|381367870|dbj|BAL84696.1| putative phage tail protein [Selenomonas ruminantium subsp. lactilytica TAM6421]	1.36465e-26	320	NO	NO	NO
Artm_R_10	OVER20_GOOD_REMX_TRANS	1760	310	7	9	3	5	5	15	11	2	17	32	10	Artm/Artp/CLArat/CLOrys/CLZeam/CLNict/CLSpio/CLOene/CLLotj/CLTria/CLMedt/CLAtrb/CLCalf/CLAmbt/CLSach/CLOryn/CLNyma/CLSaco/CLPang/CLHupl/CLCucs/CLAcoc/CLPhaa/CLNics/CLLacs/CLNicto/CLSoll/CLGlym/CLSolb/CLGosh/CLVitv/CLHela/CLSolt/CLEucg/CLOrysa/CLPopa/CLDauc/CLLirt/CLCits/CLPlao/CLNand/CLMori/CLJasn/CLPelx/CLDrig/CLPipc/CLCofa/CLHorv/CLAgrs/CLSorb/CLGosb/CLNupa/CLRanm/CLPopt/CLPhav/CLAetc/CLAetg/CL…	ISBth10ORF3	5.2527	58	5	129	1344	0.033	Artm_R_11	0	752	45	706	1755	0.427	599	IS5564	0.225441	38	0	19	2437	0.022	hypothetical protein AmaxDRAFT_2534 [Arthrospira maxima CS-328] >gi|209494356|gb|EDZ94668.1| hypothetical protein AmaxDRAFT_2534 [Arthrospira maxima CS-328]	1.45349e-34	337	0	219	0.191	transposase/ IS605 family (fragment) [Arthrospira sp. PCC 8005] >gi|375325494|emb|CCE19213.1| transposase/ IS605 family (fragment) [Arthrospira sp. PCC 8005]	7.96987e-13	184	transposase/ IS605 family (fragment) [Arthrospira sp. PCC 8005] >gi|375325494|emb|CCE19213.1| transposase/ IS605 family (fragment) [Arthrospira sp. PCC 8005]	7.96987e-13	184
Artm_R_11	HIGH_PHAGE	1755	75	0	1	1	2	3	4	9	5	3	35	12	Artm/Artp/Cya7424/Orit/	ISDpr1ORF1	1.37671	63	0	189	1164	0.036	Artm_R_5	0	2888	4	1647	2479	1.646	1571	ISSulsp1	0.784597	36	0	18	993	0.021	RNA-directed DNA polymerase (Reverse transcriptase) [Arthrospira maxima CS-328] >gi|209493409|gb|EDZ93733.1| RNA-directed DNA polymerase (Reverse transcriptase) [Arthrospira maxima CS-328]	0	1778	0	1050	1.013	RNA-directed DNA polymerase (Reverse transcriptase) [Arthrospira maxima CS-328] >gi|209493409|gb|EDZ93733.1| RNA-directed DNA polymerase (Reverse transcriptase) [Arthrospira maxima CS-328]	0	1778	putative reverse transcriptase-maturase-transposase [Pseudomonas stutzeri A1501] >gi|146281547|ref|YP_001171700.1| putative reverse transcriptase-maturase-transposase [Pseudomonas stutzeri A1501] >gi|146283716|ref|YP_001173869.1| group II intron-encoding maturase [Pseudomonas stutzeri A1501] >gi|145569258|gb|ABP78364.1| putative reverse transcriptase-maturase-transposase [Pseudomonas stutzeri A15…	4.2501e-69	617
Artm_R_12	HIGH_DNA	1606	92	9	1	2	1	0	1	1	0	4	54	19	Artm/Artp/Cya51142/Cya7424/Cya7822/Lyns/Nods/Noss/	NO local blast x	NO local blast x	NO local blast x	NO local blast x	NO local blast x	NO local blast x	NO local blast x	Nods_R_4	3.70751e-36	166	4	522	1532	0.103	349	ISPpu20	0.0168618	42	0	26	1598	0.026	HNH endonuclease [Arthrospira maxima CS-328] >gi|209491585|gb|EDZ91957.1| HNH endonuclease [Arthrospira maxima CS-328]	0	2205	0	1269	1.373	HNH endonuclease [Arthrospira maxima CS-328] >gi|209491585|gb|EDZ91957.1| HNH endonuclease [Arthrospira maxima CS-328]	0	2205	NO	NO	NO
Artm_R_13	HIGH_DNA	1599	14	4	0	1	0	0	0	0	0	0	4	5	Artm/Artp/	ISBli1ORF1	0.426085	67	10	225	1308	0.042	IS1520	2.49143	34	0	20	1302	0.021	19	IS1520	2.49143	34	0	20	1302	0.021	site-specific recombinase [Arthrospira sp. PCC 8005] >gi|375327851|emb|CCE17329.1| site-specific recombinase [Arthrospira sp. PCC 8005]	0	2353	0	1401	1.472	site-specific recombinase [Arthrospira sp. PCC 8005] >gi|375327851|emb|CCE17329.1| site-specific recombinase [Arthrospira sp. PCC 8005]	0	2353	NO	NO	NO
Artm_R_14	ARB_PHAGE	1386	7	5	0	0	0	0	0	0	1	1	0	0	Artm/Artp/	NO local blast x	NO local blast x	NO local blast x	NO local blast x	NO local blast x	NO local blast x	NO local blast x	Artm_R_31	0	854	0	427	805	0.616	427	ISLpn3	0.176816	38	0	22	1497	0.027	hypothetical protein AmaxDRAFT_3831 [Arthrospira maxima CS-328] >gi|209528002|ref|ZP_03276484.1| hypothetical protein AmaxDRAFT_5310 [Arthrospira maxima CS-328] >gi|209491559|gb|EDZ91932.1| hypothetical protein AmaxDRAFT_5310 [Arthrospira maxima CS-328] >gi|209493115|gb|EDZ93443.1| hypothetical protein AmaxDRAFT_3831 [Arthrospira maxima CS-328]	0	1907	0	1062	1.376	phage minor structural protein/ N-terminal domain protein [Streptococcus pseudopneumoniae SK674] >gi|383713703|gb|EID69742.1| phage minor structural protein/ N-terminal domain protein [Streptococcus pseudopneumoniae SK674]	9.90669e-09	161	NO	NO	NO
Artm_R_15	REMBX_TRANS_SCORE1000	1344	49	12	4	5	2	0	1	0	0	3	20	2	Artm/Artp/Crow/Lyns/Nods/SynJA2/SynJA3/Trie/	ISCARN56ORF2	1.09506e-71	675	29	1092	1200	0.502	Lyns_R_9	1.95172e-32	152	49	917	1052	0.113	602	ISCbt4	3.53191e-10	70	0	50	2554	0.052	transposase_c_ IS605 OrfB family [Arthrospira maxima CS-328] >gi|209495887|gb|EDZ96189.1| transposase_c_ IS605 OrfB family [Arthrospira maxima CS-328]	0	2003	0	1125	1.49	transposase/ IS605 OrfB family [Arthrospira maxima CS-328] >gi|209495887|gb|EDZ96189.1| transposase/ IS605 OrfB family [Arthrospira maxima CS-328]	0	2003	transposase/ IS605 OrfB family [Arthrospira maxima CS-328] >gi|209495887|gb|EDZ96189.1| transposase/ IS605 OrfB family [Arthrospira maxima CS-328]	0	2003
Artm_R_16	ARB_PHAGE	1262	9	1	0	0	0	0	4	0	0	1	1	2	Artm/Artp/	ISMex40ORF1	1.22682	62	0	126	810	0.049	Artm_R_3	0	1290	0	648	3501	1.022	647	ISHaha7	1.95766	34	1	29	1367	0.027	hypothetical protein [Arthrospira platensis NIES-39] >gi|291568053|dbj|BAI90325.1| hypothetical protein [Arthrospira platensis NIES-39] >gi|291571315|dbj|BAI93587.1| hypothetical protein [Arthrospira platensis NIES-39]	3.78836e-87	694	0	402	0.55	transcriptional regulator/ LuxR family [Ktedonobacter racemifer DSM 44963] >gi|297556236|gb|EFH90100.1| transcriptional regulator/ LuxR family [Ktedonobacter racemifer DSM 44963]	0.295844	98	NO	NO	NO
Artm_R_17	BLASTN_CLOSEIS	1236	26	11	3	0	1	0	5	3	2	1	0	0	Artm/Artp/	ISAtsp3ORF1	0	1883	0	1068	1068	1.523	ISAtsp3	0	2456	0	1236	1236	1.987	1233	ISAtsp3	0	2456	0	1236	1236	1.987	transposase [Arthrospira sp. PCC 8005] >gi|376004650|ref|ZP_09782297.1| transposase_c_ IS4 family [Arthrospira sp. PCC 8005] >gi|375326998|emb|CCE18050.1| transposase_c_ IS4 family [Arthrospira sp. PCC 8005] >gi|375328987|emb|CCE16238.1| transposase [Arthrospira sp. PCC 8005]	0	1952	0	1113	1.579	transposase [Arthrospira sp. PCC 8005] >gi|376004650|ref|ZP_09782297.1| transposase/ IS4 family [Arthrospira sp. PCC 8005] >gi|375326998|emb|CCE18050.1| transposase/ IS4 family [Arthrospira sp. PCC 8005] >gi|375328987|emb|CCE16238.1| transposase [Arthrospira sp. PCC 8005]	0	1952	transposase [Arthrospira sp. PCC 8005] >gi|376004650|ref|ZP_09782297.1| transposase/ IS4 family [Arthrospira sp. PCC 8005] >gi|375326998|emb|CCE18050.1| transposase/ IS4 family [Arthrospira sp. PCC 8005] >gi|375328987|emb|CCE16238.1| transposase [Arthrospira sp. PCC 8005]	0	1952
Artm_R_18	ARB_TRANS	1176	38	3	1	0	1	0	0	1	1	5	22	4	Artm/Cya51142/Cya7425/Cya7822/Cya8801/Cya8802/Lyns/Mica/Nods/Nosp/Noss/SynJA2/SynJA3/Thee/	ISVsa17ORF1	2.60351e-05	102	0	141	960	0.087	Artm_R_42	7.73668e-56	238	0	137	564	0.202	130	ISWen1	0.522676	36	0	23	1432	0.031	conserved hypothetical protein [Arthrospira maxima CS-328] >gi|376003342|ref|ZP_09781154.1| conserved hypothetical protein [Arthrospira sp. PCC 8005] >gi|209492623|gb|EDZ92960.1| conserved hypothetical protein [Arthrospira maxima CS-328] >gi|375328264|emb|CCE16907.1| conserved hypothetical protein [Arthrospira sp. PCC 8005]	1.51238e-91	738	12	564	0.628	hypothetical protein [Nostoc sp. PCC 7120] >gi|17131717|dbj|BAB74323.1| all2624 [Nostoc sp. PCC 7120]	7.34387e-28	299	conserved hypothetical protein/ putative transposase [Moorea producta 3L] >gi|332351605|gb|EGJ31185.1| conserved hypothetical protein/ putative transposase [Moorea producta 3L]	9.31076e-26	283
Artm_R_19	BLASTN_CLOSEIS	1148	24	9	1	0	4	0	1	1	4	2	2	0	Artm/Artp/Cya51142/Cya8801/	ISAtsp4ORF1	0	1815	0	1008	1008	1.581	ISAtsp4	0	2266	0	1138	1138	1.974	1136	ISAtsp4	0	2266	0	1138	1138	1.974	conserved hypothetical protein [Arthrospira maxima CS-328] >gi|209493143|gb|EDZ93470.1| conserved hypothetical protein [Arthrospira maxima CS-328]	0	1969	0	1122	1.715	transposase/ putative [Arthrospira maxima CS-328] >gi|209492942|gb|EDZ93272.1| transposase/ putative [Arthrospira maxima CS-328]	2.74267e-110	847	transposase/ putative [Arthrospira maxima CS-328] >gi|209492942|gb|EDZ93272.1| transposase/ putative [Arthrospira maxima CS-328]	2.74267e-110	847
Artm_R_2	HIGH_PHAGE	3664	9	1	0	3	0	0	1	0	0	0	4	0	Artm/Artp/	ISBwe3ORF1	1.056	67	4	219	705	0.018	Artm_R_7	0	3060	0	1530	2217	0.835	1530	ISCysp13	0.472521	38	0	19	1836	0.01	hypothetical protein [Arthrospira platensis NIES-39]	0	2493	0	1653	0.68	GA11236 [Drosophila pseudoobscura pseudoobscura] >gi|195157932|ref|XP_002019848.1| GL11987 [Drosophila persimilis] >gi|54639742|gb|EAL29144.1| GA11236 [Drosophila pseudoobscura pseudoobscura] >gi|194116439|gb|EDW38482.1| GL11987 [Drosophila persimilis]	0.0691825	105	NO	NO	NO
Artm_R_21	ARB_TRANS	1074	113	3	1	2	1	0	0	1	5	2	8	90	Artm/Artp/Mica/Nods/scys6803/Syn7002/Trie/	ISVsa17ORF1	9.35714e-07	114	7	318	960	0.106	Mica_R_24	0.00320967	44	0	35	1255	0.041	30	ISAfe9	0.0112029	42	0	24	2503	0.039	conserved hypothetical protein [Arthrospira maxima CS-328] >gi|209491357|gb|EDZ91744.1| conserved hypothetical protein [Arthrospira maxima CS-328]	3.67261e-177	1311	4	825	1.221	hypothetical protein sll1542 [Synechocystis sp. PCC 6803] >gi|383323994|ref|YP_005384848.1| sll1542 gene product [Synechocystis sp. PCC 6803 substr. GT-I] >gi|383327163|ref|YP_005388017.1| sll1542 gene product [Synechocystis sp. PCC 6803 substr. PCC-P] >gi|383493047|ref|YP_005410724.1| sll1542 gene product [Synechocystis sp. PCC 6803 substr. PCC-N] >gi|384438315|ref|YP_005653040.1| sll1542 gene p…	6.80717e-78	642	conserved hypothetical protein/ putative transposase [Moorea producta 3L] >gi|332353662|gb|EGJ33166.1| conserved hypothetical protein/ putative transposase [Moorea producta 3L]	9.0546e-38	368
Artm_R_22	ARB_TRANS	1059	20	2	2	0	1	2	1	1	2	1	6	2	Artm/Artp/Cya51142/Cya8801/Cya8802/Nosp/Noss/scys6803/	ISAzo2ORF1	0.0900115	71	9	228	1353	0.067	Mica_R_58	4.10795e-46	202	7	360	581	0.191	262	ISTsi1	0.469546	36	0	18	1854	0.034	protein of unknown function DUF820 [Arthrospira maxima CS-328] >gi|209496572|gb|EDZ96870.1| protein of unknown function DUF820 [Arthrospira maxima CS-328]	1.41206e-178	1305	0	765	1.232	hypothetical protein gll1414 [Gloeobacter violaceus PCC 7421] >gi|35211979|dbj|BAC89355.1| gll1414 [Gloeobacter violaceus PCC 7421]	9.52727e-96	759	hypothetical Transposase-like protein/ IS1634 family/ partial [Crocosphaera watsonii WH 0003]	3.48761e-09	147
Artm_R_23	REMBX_TRANS_RATIO15	1041	36	10	0	0	0	1	3	1	1	1	8	4	Artm/Artp/Crow/Cya7424/Cya7822/Cya8801/Cya8802/Cylr/Lyns/Mica/Nods/	ISTosp1ORF1	3.13505e-108	989	15	1017	1236	0.95	Noss_R_8	1.40637e-83	340	16	992	1313	0.327	673	ISTosp1	8.32708e-36	164	5	378	1372	0.158	transposase_c_ IS605 family_c_ OrfB [Arthrospira sp. PCC 8005] >gi|375325244|emb|CCE19387.1| transposase_c_ IS605 family_c_ OrfB [Arthrospira sp. PCC 8005]	0	1772	0	999	1.702	transposase/ IS605 family/ OrfB [Arthrospira sp. PCC 8005] >gi|375325244|emb|CCE19387.1| transposase/ IS605 family/ OrfB [Arthrospira sp. PCC 8005]	0	1772	transposase/ IS605 family/ OrfB [Arthrospira sp. PCC 8005] >gi|375325244|emb|CCE19387.1| transposase/ IS605 family/ OrfB [Arthrospira sp. PCC 8005]	0	1772
Artm_R_24	BLASTN_CLOSEIS	1035	24	17	0	0	0	1	1	2	0	1	0	2	Artm/Artp/	ISAtsp7ORF3	3.48312e-172	1005	0	609	945	0.971	ISAtsp7	0	2024	1	1031	1032	1.956	1025	ISAtsp7	0	2024	1	1031	1032	1.956	ISSoc4_c_ transposase orfB [Arthrospira maxima CS-328] >gi|209492999|gb|EDZ93329.1| ISSoc4_c_ transposase orfB [Arthrospira maxima CS-328]	1.59038e-106	818	0	468	0.79	ISSoc4/ transposase orfB [Arthrospira maxima CS-328] >gi|209492999|gb|EDZ93329.1| ISSoc4/ transposase orfB [Arthrospira maxima CS-328]	1.59038e-106	818	ISSoc4/ transposase orfB [Arthrospira maxima CS-328] >gi|209492999|gb|EDZ93329.1| ISSoc4/ transposase orfB [Arthrospira maxima CS-328]	1.59038e-106	818
Artm_R_26	BLASTN_CLOSEIS	961	157	88	3	8	5	7	1	10	10	8	10	7	Artm/Artp/Cya7425/Cya7822/Nods/	ISAtsp1ORF1	6.53896e-174	1555	0	873	873	1.618	ISAtsp1	0	1878	0	957	957	1.954	950	ISAtsp1	0	1878	0	957	957	1.954	transposase family protein [Arthrospira maxima CS-328] >gi|209496614|gb|EDZ96912.1| transposase family protein [Arthrospira maxima CS-328]	0	1575	0	873	1.639	transposase family protein [Arthrospira maxima CS-328] >gi|209496614|gb|EDZ96912.1| transposase family protein [Arthrospira maxima CS-328]	0	1575	transposase family protein [Arthrospira maxima CS-328] >gi|209496614|gb|EDZ96912.1| transposase family protein [Arthrospira maxima CS-328]	0	1575
Artm_R_27	OVER20_GOOD_REMX_TRANS	917	47	20	0	0	6	1	1	1	4	0	7	5	Artm/Artp/Lyns/CLAnge/CLMons/	ISAzo32ORF1	4.08718	56	11	240	1032	0.061	Artm_R_38	0	838	52	620	638	0.914	555	IS702	1.41381	34	0	17	1098	0.037	hypothetical protein [Arthrospira platensis NIES-39]	7.55712e-35	334	9	321	0.364	putative chitinase (fragment) [Arthrospira sp. PCC 8005] >gi|375329837|emb|CCE15533.1| putative chitinase (fragment) [Arthrospira sp. PCC 8005]	3.77509e-14	183	IS1 transposase [Arthrospira maxima CS-328] >gi|209491154|gb|EDZ91570.1| IS1 transposase [Arthrospira maxima CS-328]	7.8719e-12	171
Artm_R_29	ARB_TRANS	851	21	3	1	0	0	0	1	0	4	2	9	1	Anav/Artm/Artp/Cylr/Lyns/Mica/Noss/	ISSoc2ORF1	3.7716e-61	582	7	579	615	0.684	Artm_R_8	2.87861e-34	158	11	412	1771	0.186	286	ISArma1	1.49116e-31	148	4	310	1766	0.174	Resolvase domain [Arthrospira maxima CS-328] >gi|209492444|gb|EDZ92785.1| Resolvase domain [Arthrospira maxima CS-328]	5.73809e-138	1023	0	582	1.202	Resolvase domain [Arthrospira maxima CS-328] >gi|209492444|gb|EDZ92785.1| Resolvase domain [Arthrospira maxima CS-328]	5.73809e-138	1023	transposase [Arthrospira platensis NIES-39]	1.60057e-108	829
Artm_R_3	ARB_PHAGE	3501	14	4	0	0	0	0	0	1	0	1	5	3	Artm/Artp/	ISRm14ORF3	2.23961	64	1	231	1650	0.018	Artm_R_16	0	1290	0	648	1262	0.368	647	ISBsp4	0.451344	38	0	19	1878	0.011	hypothetical protein AmaxDRAFT_1318 [Arthrospira maxima CS-328] >gi|209526464|ref|ZP_03274991.1| hypothetical protein AmaxDRAFT_3815 [Arthrospira maxima CS-328] >gi|209493099|gb|EDZ93427.1| hypothetical protein AmaxDRAFT_3815 [Arthrospira maxima CS-328] >gi|209495620|gb|EDZ95923.1| hypothetical protein AmaxDRAFT_1318 [Arthrospira maxima CS-328]	0	2126	0	1197	0.607	protein faxG fax element [Arthrospira sp. PCC 8005] >gi|375325187|emb|CCE19462.1| protein faxG fax element [Arthrospira sp. PCC 8005]	2.0312e-65	575	NO	NO	NO
Artm_R_30	REMBX_TRANS_RATIO15	831	8	4	1	0	0	0	0	2	2	0	2	1	Artm/Artp/	ISSis2ORF2	0.0224379	75	9	258	1320	0.09	ISAli11	1.2775	34	1	38	1739	0.041	31	ISAli11	1.2775	34	1	38	1739	0.041	transposase_c_ IS605 OrfB family [Arthrospira maxima CS-328] >gi|376001811|ref|ZP_09779665.1| transposase [Arthrospira sp. PCC 8005] >gi|209496519|gb|EDZ96817.1| transposase_c_ IS605 OrfB family [Arthrospira maxima CS-328] >gi|375329722|emb|CCE15418.1| transposase [Arthrospira sp. PCC 8005]	0	1475	0	828	1.775	transposase/ IS605 OrfB family [Arthrospira maxima CS-328] >gi|376001811|ref|ZP_09779665.1| transposase [Arthrospira sp. PCC 8005] >gi|209496519|gb|EDZ96817.1| transposase/ IS605 OrfB family [Arthrospira maxima CS-328] >gi|375329722|emb|CCE15418.1| transposase [Arthrospira sp. PCC 8005]	0	1475	transposase/ IS605 OrfB family [Arthrospira maxima CS-328] >gi|376001811|ref|ZP_09779665.1| transposase [Arthrospira sp. PCC 8005] >gi|209496519|gb|EDZ96817.1| transposase/ IS605 OrfB family [Arthrospira maxima CS-328] >gi|375329722|emb|CCE15418.1| transposase [Arthrospira sp. PCC 8005]	0	1475
Artm_R_32	ARB_TRANS	801	37	4	0	0	3	10	13	3	2	1	1	0	Artm/Artp/Crow/Cya51142/Cya7424/Cya7822/Cya8801/Cya8802/Lyns/Mica/NoAz/scys6803/Trie/	ISCra1ORF1	2.61428	57	14	324	1347	0.071	Mica_R_58	3.29459e-33	154	7	356	581	0.192	248	ISVvu3	1.22995	34	0	17	1430	0.042	protein of unknown function DUF820 [Arthrospira maxima CS-328] >gi|209496163|gb|EDZ96463.1| protein of unknown function DUF820 [Arthrospira maxima CS-328]	7.80124e-146	1077	0	609	1.345	Similar to tr|Q8YY11|Q8YY11 [Microcystis aeruginosa PCC 9443]	6.38428e-83	661	hypothetical Transposase-like protein/ IS1634 family/ partial [Crocosphaera watsonii WH 0003]	1.68978e-12	167
Artm_R_33	ARB_MGE	788	26	2	0	0	0	2	0	1	2	6	13	0	Artm/Artp/Lyns/	ISMtsp8ORF1	1.14143	60	7	156	1281	0.076	Artm_R_34	0	980	0	503	755	1.244	498	ISCARN97	0.0992691	38	0	19	1555	0.048	virulence-associated protein [Arthrospira maxima CS-328] >gi|209492653|gb|EDZ92989.1| virulence-associated protein [Arthrospira maxima CS-328]	1.8571e-32	310	0	252	0.393	virulence-associated protein [Arthrospira maxima CS-328] >gi|209492653|gb|EDZ92989.1| virulence-associated protein [Arthrospira maxima CS-328]	1.8571e-32	310	NO	NO	NO
Artm_R_37	ARB_TRANS	688	22	7	1	0	0	0	0	1	2	3	5	1	Artm/Artp/Crow/CLSynr/CLFlot/	NO local blast x	NO local blast x	NO local blast x	NO local blast x	NO local blast x	NO local blast x	NO local blast x	Artm_R_27	0	736	35	673	917	1.07	560	IS702	1.05085	34	0	20	1098	0.049	hypothetical protein AmaxDRAFT_1711 [Arthrospira maxima CS-328] >gi|209495135|gb|EDZ95441.1| hypothetical protein AmaxDRAFT_1711 [Arthrospira maxima CS-328]	1.16879e-26	269	7	258	0.391	IS1 transposase [Arthrospira maxima CS-328] >gi|209491154|gb|EDZ91570.1| IS1 transposase [Arthrospira maxima CS-328]	9.7673e-08	137	IS1 transposase [Arthrospira maxima CS-328] >gi|209491154|gb|EDZ91570.1| IS1 transposase [Arthrospira maxima CS-328]	9.7673e-08	137
Artm_R_39	ARB_TRANS	597	19	4	0	0	0	0	3	0	4	3	5	0	Acam/Artm/Artp/	ISNph19ORF1	0.000434161	88	12	336	1260	0.147	ISPph5	0.259749	36	0	26	1876	0.06	23	ISPph5	0.259749	36	0	26	1876	0.06	putative transposase [Arthrospira platensis NIES-39]	1.65469e-113	860	0	501	1.441	putative transposase [Arthrospira platensis NIES-39]	1.65469e-113	860	putative transposase [Arthrospira platensis NIES-39]	1.65469e-113	860
Artm_R_41	OVER20_GOOD_LOCX_TRANS	571	61	39	5	1	1	0	2	3	1	3	6	0	Artm/Artp/Cylr/	ISArma1ORF2	2.26543e-63	599	1	390	1260	1.049	Artm_R_8	0	730	5	411	1771	1.278	396	ISArma1	2.01912e-173	670	5	401	1766	1.173	transposase [Arthrospira sp. PCC 8005] >gi|375329209|emb|CCE15987.1| transposase [Arthrospira sp. PCC 8005]	2.89241e-77	640	1	390	1.121	transposase [Arthrospira sp. PCC 8005] >gi|375329209|emb|CCE15987.1| transposase [Arthrospira sp. PCC 8005]	2.89241e-77	640	transposase [Arthrospira sp. PCC 8005] >gi|375329209|emb|CCE15987.1| transposase [Arthrospira sp. PCC 8005]	2.89241e-77	640
Artm_R_42	ARB_TRANS	564	28	3	0	4	5	0	9	1	0	3	3	0	Artm/Artp/Crow/Cya7425/Cya7822/Cya8801/Cya8802/Lyns/Mica/Nosp/Noss/	ISMex32ORF3	1.55465	57	0	96	804	0.101	Artm_R_18	3.63227e-56	238	0	137	1176	0.422	130	ISH8B	0.24539	36	0	21	1403	0.064	conserved hypothetical protein [Arthrospira sp. PCC 8005] >gi|375328266|emb|CCE16909.1| conserved hypothetical protein [Arthrospira sp. PCC 8005]	4.24951e-108	827	0	468	1.466	hypothetical protein sll6017 [Synechocystis sp. PCC 6803] >gi|38505901|ref|NP_942519.1| hypothetical protein sll6076 [Synechocystis sp. PCC 6803] >gi|38423866|dbj|BAD02074.1| sll6017 [Synechocystis sp. PCC 6803] >gi|38423925|dbj|BAD02133.1| sll6076 [Synechocystis sp. PCC 6803]	5.63179e-68	556	conserved hypothetical protein/ putative transposase [Moorea producta 3L] >gi|332351605|gb|EGJ31185.1| conserved hypothetical protein/ putative transposase [Moorea producta 3L]	5.08554e-64	531
Artm_R_43	ARB_MGE	546	10	2	0	0	0	0	0	2	0	0	3	0	Artm/Artp/Lyns/CLNand/CLCyct/CLLemm/	ISMac19ORF1	0.665242	60	0	90	1302	0.11	Artm_R_6	0	856	0	506	2339	1.568	475	ISAtsp9	9.43851e-13	78	0	39	1421	0.143	reverse transcriptase [Arthrospira platensis NIES-39]	2.70402e-99	767	0	426	1.405	reverse transcriptase [Arthrospira platensis NIES-39]	2.70402e-99	767	putative transposase [Arthrospira platensis NIES-39]	0.000130208	114
Artm_R_5	HIGH_PHAGE	2479	43	5	0	1	0	0	1	1	0	1	4	19	Artm/Artp/Cya7424/Cya7822/Cya8802/Lyns/Trie/CLMarp/CLPsin/CLAntf/CLPang/CLZygc/CLDauc/CLAnge/	ISRso15ORF1	5.90321	59	0	72	1218	0.024	Artm_R_6	0	3618	38	2367	2339	1.459	2148	IS53K	0.00750027	44	0	27	9092	0.018	RNA-directed DNA polymerase (Reverse transcriptase) [Arthrospira maxima CS-328] >gi|209493409|gb|EDZ93733.1| RNA-directed DNA polymerase (Reverse transcriptase) [Arthrospira maxima CS-328]	0	3064	0	1809	1.236	RNA-directed DNA polymerase (Reverse transcriptase) [Arthrospira maxima CS-328] >gi|209493409|gb|EDZ93733.1| RNA-directed DNA polymerase (Reverse transcriptase) [Arthrospira maxima CS-328]	0	3064	putative reverse transcriptase-maturase-transposase [Pseudomonas stutzeri A1501] >gi|146281547|ref|YP_001171700.1| putative reverse transcriptase-maturase-transposase [Pseudomonas stutzeri A1501] >gi|146283716|ref|YP_001173869.1| group II intron-encoding maturase [Pseudomonas stutzeri A1501] >gi|145569258|gb|ABP78364.1| putative reverse transcriptase-maturase-transposase [Pseudomonas stutzeri A15…	1.15675e-91	788
Artm_R_6	ARB_MGE	2339	82	6	0	3	1	6	3	2	4	12	14	19	Artm/Artp/Cya7822/Mica/Trie/CLAdic/CLMane/CLCryj/CLJatc/CLBryh/CLPtea/CLChel/	ISSwo3ORF1	3.23888	61	11	363	1539	0.026	Artm_R_5	0	3618	38	2335	2479	1.547	2148	IS53K	0.300718	38	0	27	9092	0.016	putative retrointron (Includes: Reverse-transcriptase ; RNA maturase ; HNH endonuclease) [Arthrospira sp. PCC 8005] >gi|375327249|emb|CCE17824.1| putative retrointron (Includes: Reverse-transcriptase ; RNA maturase ; HNH endonuclease) [Arthrospira sp. PCC 8005]	0	2980	0	1779	1.274	putative retrointron (Includes: Reverse-transcriptase ; RNA maturase ; HNH endonuclease) [Arthrospira sp. PCC 8005] >gi|375327249|emb|CCE17824.1| putative retrointron (Includes: Reverse-transcriptase ; RNA maturase ; HNH endonuclease) [Arthrospira sp. PCC 8005]	0	2980	putative reverse transcriptase-maturase-transposase [Pseudomonas stutzeri A1501] >gi|146281547|ref|YP_001171700.1| putative reverse transcriptase-maturase-transposase [Pseudomonas stutzeri A1501] >gi|146283716|ref|YP_001173869.1| group II intron-encoding maturase [Pseudomonas stutzeri A1501] >gi|145569258|gb|ABP78364.1| putative reverse transcriptase-maturase-transposase [Pseudomonas stutzeri A15…	9.57167e-94	800
Artm_R_8	BLASTN_CLOSEIS	1771	42	31	0	0	0	0	1	1	0	3	3	3	Artm/Artp/	ISArma1ORF2	0	2120	0	1260	1260	1.197	ISArma1	0	3294	5	1769	1766	1.86	1723	ISArma1	0	3294	5	1769	1766	1.86	transposase_c_ IS605 family_c_ OrfB [Arthrospira sp. PCC 8005] >gi|375326993|emb|CCE18045.1| transposase_c_ IS605 family_c_ OrfB [Arthrospira sp. PCC 8005]	0	2843	0	1692	1.605	transposase/ IS605 family/ OrfB [Arthrospira sp. PCC 8005] >gi|375326993|emb|CCE18045.1| transposase/ IS605 family/ OrfB [Arthrospira sp. PCC 8005]	0	2843	transposase/ IS605 family/ OrfB [Arthrospira sp. PCC 8005] >gi|375326993|emb|CCE18045.1| transposase/ IS605 family/ OrfB [Arthrospira sp. PCC 8005]	0	2843
Borp_R_2	BLASTN_CLOSEIS	1242	25	10	0	0	0	0	0	1	0	0	0	14	Borp/	IS1663ORF1	0	1666	0	1014	1014	1.341	IS1663	0	2410	0	1225	1225	1.94	1217	IS1663	0	2410	0	1225	1225	1.94	transposase for IS1663 [Bordetella pertussis Tohama I]	0	1732	0	1044	1.395	transposase for IS1663 [Bordetella pertussis Tohama I]	0	1732	transposase for IS1663 [Bordetella pertussis Tohama I]	0	1732
Borp_R_4	BLASTN_CLOSEIS	951	2	1	1	0	0	0	0	0	0	0	0	0	Borp/	IS1002ORF1	8.50327e-174	1554	0	915	948	1.634	IS1002	0	1756	1	918	1030	1.846	903	IS1002	0	1756	1	918	1030	1.846	transposase [Bordetella pertussis Tohama I] >gi|33594664|ref|NP_882308.1| transposase [Bordetella pertussis Tohama I] >gi|33595442|ref|NP_883085.1| IS1002 transposase [Bordetella parapertussis 12822] >gi|33596468|ref|NP_884111.1| IS1002 transposase [Bordetella parapertussis 12822] >gi|33596517|ref|NP_884160.1| IS1002 transposase [Bordetella parapertussis 12822] >gi|384205961|ref|YP_005591700.1| t…	0	1612	0	918	1.695	transposase [Bordetella pertussis Tohama I] >gi|33594664|ref|NP_882308.1| transposase [Bordetella pertussis Tohama I] >gi|33595442|ref|NP_883085.1| IS1002 transposase [Bordetella parapertussis 12822] >gi|33596468|ref|NP_884111.1| IS1002 transposase [Bordetella parapertussis 12822] >gi|33596517|ref|NP_884160.1| IS1002 transposase [Bordetella parapertussis 12822] >gi|384205961|ref|YP_005591700.1| t…	0	1612	transposase [Bordetella pertussis Tohama I] >gi|33594664|ref|NP_882308.1| transposase [Bordetella pertussis Tohama I] >gi|33595442|ref|NP_883085.1| IS1002 transposase [Bordetella parapertussis 12822] >gi|33596468|ref|NP_884111.1| IS1002 transposase [Bordetella parapertussis 12822] >gi|33596517|ref|NP_884160.1| IS1002 transposase [Bordetella parapertussis 12822] >gi|384205961|ref|YP_005591700.1| t…	0	1612
Borp_R_5	ARB_PHAGE	772	25	6	6	2	0	0	1	0	1	3	6	0	Acam/Artm/Borp/Cya7425/Shif/Thee/YerAng/YerAnt/	IS1491ORF2	0.000486057	89	32	519	1320	0.115	ISPa20	0.0971874	38	0	27	1246	0.049	24	ISPa20	0.0971874	38	0	27	1246	0.049	tsr gene product [Bordetella pertussis Tohama I] >gi|384203477|ref|YP_005589216.1| tsr gene product [Bordetella pertussis CS] >gi|33571820|emb|CAE41330.1| methyl-accepting chemotaxis protein I [Bordetella pertussis Tohama I] >gi|332381591|gb|AEE66438.1| methyl-accepting chemotaxis protein I [Bordetella pertussis CS]	1.71597e-165	1238	0	771	1.604	tsr gene product [Bordetella pertussis Tohama I] >gi|384203477|ref|YP_005589216.1| tsr gene product [Bordetella pertussis CS] >gi|33571820|emb|CAE41330.1| methyl-accepting chemotaxis protein I [Bordetella pertussis Tohama I] >gi|332381591|gb|AEE66438.1| methyl-accepting chemotaxis protein I [Bordetella pertussis CS]	1.71597e-165	1238	NO	NO	NO
Borp_R_6	OVER20_GOOD_LOCX_TRANS	715	81	38	13	4	4	1	3	2	7	5	4	0	Borp/	ISFsp3ORF2	2.97915e-05	99	23	408	1305	0.138	ISRhsp7	0.0897715	38	0	27	1397	0.053	24	ISRhsp7	0.0897715	38	0	27	1397	0.053	hypothetical protein [Bordetella pertussis Tohama I] >gi|33598374|ref|NP_886017.1| hypothetical protein [Bordetella parapertussis 12822] >gi|33603312|ref|NP_890872.1| hypothetical protein [Bordetella bronchiseptica RB50] >gi|384205397|ref|YP_005591136.1| hypothetical protein [Bordetella pertussis CS] >gi|33564169|emb|CAE43446.1| putative exported protein [Bordetella pertussis Tohama I] >gi|335745…	2.43775e-92	730	0	708	1.021	hypothetical protein [Bordetella pertussis Tohama I] >gi|33598374|ref|NP_886017.1| hypothetical protein [Bordetella parapertussis 12822] >gi|33603312|ref|NP_890872.1| hypothetical protein [Bordetella bronchiseptica RB50] >gi|384205397|ref|YP_005591136.1| hypothetical protein [Bordetella pertussis CS] >gi|33564169|emb|CAE43446.1| putative exported protein [Bordetella pertussis Tohama I] >gi|335745…	2.43775e-92	730	NO	NO	NO
Cana_R_11	BLASTN_CLOSEIS	883	17	16	0	0	0	1	0	0	0	0	0	0	Cana/	ISCaa9ORF2	4.78806e-83	771	0	438	438	0.873	ISCaa9	0	1736	0	871	871	1.966	870	ISCaa9	0	1736	0	871	871	1.966	transposase [Candidatus Amoebophilus asiaticus]	3.2655e-84	670	0	435	0.759	transposase [Candidatus Amoebophilus asiaticus]	3.2655e-84	670	transposase [Candidatus Amoebophilus asiaticus]	3.2655e-84	670
Cana_R_13	GOOD_IS_AA	772	3	2	0	0	0	0	0	0	0	0	1	0	Cana/	ISCaa16ORF1	1.01059e-126	1147	0	705	705	1.486	ISCaa16	0	1144	0	772	837	1.482	692	ISCaa16	0	1144	0	772	837	1.482	hypothetical protein Aasi_1747 [Candidatus Amoebophilus asiaticus 5a2] >gi|227336427|gb|ACP21024.1| hypothetical protein Aasi_1747 [Candidatus Amoebophilus asiaticus 5a2]	1.24724e-163	1200	0	705	1.554	transposase [Rhizobium sp. AP16] >gi|397727607|gb|EJK88031.1| transposase [Rhizobium sp. AP16]	4.02857e-107	825	transposase [Rhizobium sp. AP16] >gi|397727607|gb|EJK88031.1| transposase [Rhizobium sp. AP16]	4.02857e-107	825
Cana_R_14	BLASTN_CLOSEIS	748	7	5	0	0	0	0	0	0	1	0	1	0	Cana/	ISCaa4ORF2	3.13327e-69	651	0	378	378	0.87	ISCaa4	0	1374	0	732	732	1.837	714	ISCaa4	0	1374	0	732	732	1.837	hypothetical protein Aasi_1642 [Candidatus Amoebophilus asiaticus 5a2] >gi|227336355|gb|ACP20952.1| hypothetical protein Aasi_1642 [Candidatus Amoebophilus asiaticus 5a2]	1.31944e-76	606	0	345	0.81	insertion element iso-iS1d protein insA [Capnocytophaga canimorsus Cc5] >gi|339902652|gb|AEK23731.1| Insertion element iso-IS1d protein insA [Capnocytophaga canimorsus Cc5]	5.73274e-45	398	insertion element iso-iS1d protein insA [Capnocytophaga canimorsus Cc5] >gi|339902652|gb|AEK23731.1| Insertion element iso-IS1d protein insA [Capnocytophaga canimorsus Cc5]	5.73274e-45	398
Cana_R_16	GOOD_IS_AA	661	5	2	0	0	0	1	0	1	0	1	0	0	Cana/	ISCaa13ORF2	2.22785e-68	643	0	429	681	0.973	ISCaa13	0	992	5	659	852	1.501	597	ISCaa13	0	992	5	659	852	1.501	hypothetical protein Aasi_1761 [Candidatus Amoebophilus asiaticus 5a2] >gi|227336437|gb|ACP21034.1| hypothetical protein Aasi_1761 [Candidatus Amoebophilus asiaticus 5a2]	4.10971e-82	643	0	429	0.973	transposase/ partial [Verminephrobacter aporrectodeae subsp. tuberculatae At4]	4.5319e-36	335	transposase/ partial [Verminephrobacter aporrectodeae subsp. tuberculatae At4]	4.5319e-36	335
Cana_R_17	ARB_MANY	583	41	7	1	0	0	3	13	1	2	6	8	0	Cana/	ISEch4ORF1	8.14831	51	0	45	1002	0.087	ISCahy1	0.0725978	38	0	22	1832	0.065	21	ISCahy1	0.0725978	38	0	22	1832	0.065	hypothetical protein Aasi_1227 [Candidatus Amoebophilus asiaticus 5a2] >gi|189498005|gb|ACE06552.1| hypothetical protein Aasi_1227 [Candidatus Amoebophilus asiaticus 5a2]	4.53059e-99	778	0	579	1.334	hypothetical protein Aasi_0110 [Candidatus Amoebophilus asiaticus 5a2] >gi|189497011|gb|ACE05558.1| Leucine-rich repeat/ ribonuclease inhibitor subtype [Candidatus Amoebophilus asiaticus 5a2]	2.22166e-64	532	NO	NO	NO
Cana_R_18	BLASTN_CLOSEIS	529	12	7	0	0	1	0	0	0	1	0	3	0	Cana/scys6803/	ISCaa10ORF1	2.49412e-82	762	0	441	441	1.44	ISCaa10	0	1046	0	523	523	1.977	523	ISCaa10	0	1046	0	523	523	1.977	transposase [Candidatus Amoebophilus asiaticus]	2.07249e-101	765	0	441	1.446	transposase [Candidatus Amoebophilus asiaticus]	2.07249e-101	765	transposase [Candidatus Amoebophilus asiaticus]	2.07249e-101	765
Cana_R_3	BLASTN_CLOSEIS	1547	6	4	0	0	1	0	0	0	0	0	0	1	Cana/	ISCaa7ORF1	1.13801e-160	1443	0	858	1029	0.933	ISCaa7	0	2420	0	1213	1447	1.564	1212	ISCaa7	0	2420	0	1213	1447	1.564	transposase IS116/IS110/IS902 family protein [Candidatus Amoebophilus asiaticus 5a2] >gi|189502381|ref|YP_001958098.1| hypothetical protein Aasi_1021 [Candidatus Amoebophilus asiaticus 5a2] >gi|189497057|gb|ACE05604.1| transposase IS116/IS110/IS902 family protein [Candidatus Amoebophilus asiaticus 5a2] >gi|189497822|gb|ACE06369.1| hypothetical protein Aasi_1021 [Candidatus Amoebophilus asiaticus …	0	1523	0	858	0.984	transposase IS116/IS110/IS902 family protein [Candidatus Amoebophilus asiaticus 5a2] >gi|189502381|ref|YP_001958098.1| hypothetical protein Aasi_1021 [Candidatus Amoebophilus asiaticus 5a2] >gi|189497057|gb|ACE05604.1| transposase IS116/IS110/IS902 family protein [Candidatus Amoebophilus asiaticus 5a2] >gi|189497822|gb|ACE06369.1| hypothetical protein Aasi_1021 [Candidatus Amoebophilus asiaticus …	0	1523	transposase IS116/IS110/IS902 family protein [Candidatus Amoebophilus asiaticus 5a2] >gi|189502381|ref|YP_001958098.1| hypothetical protein Aasi_1021 [Candidatus Amoebophilus asiaticus 5a2] >gi|189497057|gb|ACE05604.1| transposase IS116/IS110/IS902 family protein [Candidatus Amoebophilus asiaticus 5a2] >gi|189497822|gb|ACE06369.1| hypothetical protein Aasi_1021 [Candidatus Amoebophilus asiaticus …	0	1523
Cana_R_4	REMBX_TRANS_SCORE1000	1304	15	1	0	0	4	0	1	0	0	1	0	0	Cana/	ISCaa7ORF1	1.91394e-105	966	0	582	1029	0.741	ISCaa7	0	1284	0	647	1447	0.985	645	ISCaa7	0	1284	0	647	1447	0.985	transposase IS116/IS110/IS902 family protein [Candidatus Amoebophilus asiaticus 5a2] >gi|189502381|ref|YP_001958098.1| hypothetical protein Aasi_1021 [Candidatus Amoebophilus asiaticus 5a2] >gi|189497057|gb|ACE05604.1| transposase IS116/IS110/IS902 family protein [Candidatus Amoebophilus asiaticus 5a2] >gi|189497822|gb|ACE06369.1| hypothetical protein Aasi_1021 [Candidatus Amoebophilus asiaticus …	6.66791e-133	1020	0	582	0.782	transposase IS116/IS110/IS902 family protein [Candidatus Amoebophilus asiaticus 5a2] >gi|189502381|ref|YP_001958098.1| hypothetical protein Aasi_1021 [Candidatus Amoebophilus asiaticus 5a2] >gi|189497057|gb|ACE05604.1| transposase IS116/IS110/IS902 family protein [Candidatus Amoebophilus asiaticus 5a2] >gi|189497822|gb|ACE06369.1| hypothetical protein Aasi_1021 [Candidatus Amoebophilus asiaticus …	6.66791e-133	1020	transposase IS116/IS110/IS902 family protein [Candidatus Amoebophilus asiaticus 5a2] >gi|189502381|ref|YP_001958098.1| hypothetical protein Aasi_1021 [Candidatus Amoebophilus asiaticus 5a2] >gi|189497057|gb|ACE05604.1| transposase IS116/IS110/IS902 family protein [Candidatus Amoebophilus asiaticus 5a2] >gi|189497822|gb|ACE06369.1| hypothetical protein Aasi_1021 [Candidatus Amoebophilus asiaticus …	6.66791e-133	1020
Cana_R_5	ARB_TRANS	1027	28	9	1	1	0	1	0	2	3	2	6	3	Cana/	ISCaa11ORF1	2.82962e-120	1074	0	690	942	1.046	ISCaa11	0	1492	2	1019	1019	1.453	912	ISCaa11	0	1492	2	1019	1019	1.453	hypothetical protein Aasi_1273 [Candidatus Amoebophilus asiaticus 5a2] >gi|189498047|gb|ACE06594.1| hypothetical protein Aasi_1273 [Candidatus Amoebophilus asiaticus 5a2]	1.31889e-153	1144	0	675	1.114	transposase [Rhizobium leguminosarum bv. trifolii WSM2012]	5.55668e-103	768	transposase [Rhizobium leguminosarum bv. trifolii WSM2012]	5.55668e-103	768
Cana_R_6	BLASTN_CLOSEIS	992	22	14	2	2	0	1	0	2	1	0	0	0	Cana/	ISCaa6ORF1	2.62028e-149	1343	0	825	825	1.354	ISCaa6	0	1500	3	986	989	1.512	894	ISCaa6	0	1500	3	986	989	1.512	hypothetical protein Aasi_1316 [Candidatus Amoebophilus asiaticus 5a2] >gi|189498079|gb|ACE06626.1| hypothetical protein Aasi_1316 [Candidatus Amoebophilus asiaticus 5a2]	0	1397	0	825	1.408	transposase [Candidatus Amoebophilus asiaticus]	1.25358e-93	733	transposase [Candidatus Amoebophilus asiaticus]	1.25358e-93	733
Cana_R_7	BLASTN_CLOSEIS	938	25	18	0	0	1	1	1	1	2	0	1	0	Cana/	ISCaa5ORF1	3.30119e-154	1385	0	822	822	1.477	ISCaa5	0	1830	0	920	920	1.951	918	ISCaa5	0	1830	0	920	920	1.951	transposase IS4 family protein [Candidatus Amoebophilus asiaticus 5a2] >gi|189501592|ref|YP_001957309.1| transposase IS4 family protein [Candidatus Amoebophilus asiaticus 5a2] >gi|189501801|ref|YP_001957518.1| hypothetical protein Aasi_0366 [Candidatus Amoebophilus asiaticus 5a2] >gi|189502427|ref|YP_001958144.1| hypothetical protein Aasi_1070 [Candidatus Amoebophilus asiaticus 5a2] >gi|189497028…	0	1445	0	822	1.541	transposase IS4 family protein [Candidatus Amoebophilus asiaticus 5a2] >gi|189501592|ref|YP_001957309.1| transposase IS4 family protein [Candidatus Amoebophilus asiaticus 5a2] >gi|189501801|ref|YP_001957518.1| hypothetical protein Aasi_0366 [Candidatus Amoebophilus asiaticus 5a2] >gi|189502427|ref|YP_001958144.1| hypothetical protein Aasi_1070 [Candidatus Amoebophilus asiaticus 5a2] >gi|189497028…	0	1445	transposase IS4 family protein [Candidatus Amoebophilus asiaticus 5a2] >gi|189501592|ref|YP_001957309.1| transposase IS4 family protein [Candidatus Amoebophilus asiaticus 5a2] >gi|189501801|ref|YP_001957518.1| hypothetical protein Aasi_0366 [Candidatus Amoebophilus asiaticus 5a2] >gi|189502427|ref|YP_001958144.1| hypothetical protein Aasi_1070 [Candidatus Amoebophilus asiaticus 5a2] >gi|189497028…	0	1445
Cana_R_8	BLASTN_CLOSEIS	917	12	9	0	1	0	0	0	0	1	1	0	0	Cana/	ISCaa3ORF3	7.43775e-151	740	0	435	825	0.807	ISCaa3	0	1816	0	911	911	1.98	910	ISCaa3	0	1816	0	911	911	1.98	hypothetical protein Aasi_1828 [Candidatus Amoebophilus asiaticus 5a2] >gi|227336478|gb|ACP21075.1| hypothetical protein Aasi_1828 [Candidatus Amoebophilus asiaticus 5a2]	1.47084e-103	794	0	453	0.866	transposase [Candidatus Amoebophilus asiaticus]	6.33782e-119	590	transposase [Candidatus Amoebophilus asiaticus]	6.33782e-119	590
Cana_R_9	BLASTN_CLOSEIS	899	6	5	0	0	0	0	0	0	1	0	0	0	Cana/	ISCaa8ORF3	3.35306e-145	891	0	528	789	0.991	ISCaa8	0	1752	0	891	891	1.949	885	ISCaa8	0	1752	0	891	891	1.949	hypothetical protein Aasi_1510 [Candidatus Amoebophilus asiaticus 5a2] >gi|294661151|ref|YP_003573026.1| hypothetical protein Aasi_1564 [Candidatus Amoebophilus asiaticus 5a2] >gi|227336275|gb|ACP20872.1| hypothetical protein Aasi_1510 [Candidatus Amoebophilus asiaticus 5a2] >gi|227336301|gb|ACP20898.1| hypothetical protein Aasi_1564 [Candidatus Amoebophilus asiaticus 5a2]	1.10143e-120	909	0	522	1.011	transposase [Candidatus Amoebophilus asiaticus]	1.79597e-102	662	transposase [Candidatus Amoebophilus asiaticus]	1.79597e-102	662
Crow_R_1	OVER15_PHAGE	2487	72	11	1	0	6	2	2	5	11	10	9	12	Crow/Cya51142/Cya7822/Lyns/Trie/CLBuxm/CLSelm/	ISDha4ORF1	0.184008	72	32	579	1242	0.029	Lyns_R_1	3.8773e-114	454	111	1789	2505	0.183	1211	ISRop1	0.00215587	46	0	61	4160	0.018	RNA-directed DNA polymerase (Reverse transcriptase):HNH endonuclease [Crocosphaera watsonii WH 8501] >gi|67854795|gb|EAM50073.1| RNA-directed DNA polymerase (Reverse transcriptase):HNH endonuclease [Crocosphaera watsonii WH 8501]	0	3017	0	1788	1.213	RNA-directed DNA polymerase (Reverse transcriptase):HNH endonuclease [Crocosphaera watsonii WH 8501] >gi|67854795|gb|EAM50073.1| RNA-directed DNA polymerase (Reverse transcriptase):HNH endonuclease [Crocosphaera watsonii WH 8501]	0	3017	putative reverse transcriptase-maturase-transposase [Pseudomonas stutzeri A1501] >gi|146281547|ref|YP_001171700.1| putative reverse transcriptase-maturase-transposase [Pseudomonas stutzeri A1501] >gi|146283716|ref|YP_001173869.1| group II intron-encoding maturase [Pseudomonas stutzeri A1501] >gi|145569258|gb|ABP78364.1| putative reverse transcriptase-maturase-transposase [Pseudomonas stutzeri A15…	1.31913e-95	816
Crow_R_10	REMBX_TRANS_SCORE1000	1618	79	35	0	2	1	4	9	9	8	4	4	3	Crow/Cya7822/WolAna/	ISMae28ORF3	2.94262e-58	560	9	717	1221	0.346	Acam_R_23	5.91959e-40	180	7	877	1304	0.111	568	ISAcma49	1.69749e-21	112	0	271	1588	0.069	IS630-type transposase [uncultured marine bacterium HOT0_07D09]	7.71945e-152	1143	0	645	0.706	IS630-type transposase [uncultured marine bacterium HOT0_07D09]	7.71945e-152	1143	IS630-type transposase [uncultured marine bacterium HOT0_07D09]	7.71945e-152	1143
Crow_R_11	OVER20_GOOD_LOCX_TRANS	1384	183	118	4	4	4	6	10	11	9	8	8	1	Crow/Noss/Trie/	ISThsp15ORF1	1.91996e-37	279	37	738	1137	0.202	Acam_R_21	1.11321e-16	94	18	777	1379	0.068	495	IS4Sa	0.176556	38	1	26	1303	0.027	hypothetical protein CwatDRAFT_0642 [Crocosphaera watsonii WH 8501] >gi|67852443|gb|EAM47891.1| hypothetical protein CwatDRAFT_0642 [Crocosphaera watsonii WH 8501]	0	1360	0	777	0.983	transposase [Crocosphaera watsonii WH 8501] >gi|67857537|gb|EAM52776.1| transposase [Crocosphaera watsonii WH 8501]	6.75735e-154	1149	transposase [Crocosphaera watsonii WH 8501] >gi|67857537|gb|EAM52776.1| transposase [Crocosphaera watsonii WH 8501]	6.75735e-154	1149
Crow_R_12	REMBX_TRANS_SCORE1000	1264	32	16	1	3	2	1	3	2	0	1	3	0	Crow/Cya7424/Cya7822/Mica/Nosp/Trie/	ISAcma42ORF1	1.36608e-100	924	2	1002	1020	0.731	Crow_R_17	5.60796e-39	176	21	556	1138	0.139	379	ISAba11	0.00108451	46	18	281	1101	0.036	transposase IS4 family protein [Cyanothece sp. PCC 7822] >gi|306986304|gb|ADN18183.1| transposase IS4 family protein [Cyanothece sp. PCC 7822]	9.6716e-138	1051	9	1014	0.831	transposase IS4 family protein [Cyanothece sp. PCC 7822] >gi|306986304|gb|ADN18183.1| transposase IS4 family protein [Cyanothece sp. PCC 7822]	9.6716e-138	1051	transposase IS4 family protein [Cyanothece sp. PCC 7822] >gi|306986304|gb|ADN18183.1| transposase IS4 family protein [Cyanothece sp. PCC 7822]	9.6716e-138	1051
Crow_R_13	REMBX_TRANS_RATIO15	1261	90	6	0	0	0	1	0	8	1	3	6	3	Crow/Cya7424/Cya7822/Cya8801/Cya8802/Lyns/Nods/	ISSs1ORF1	1.71891e-103	949	16	1116	1287	0.753	Cya7424_R_8	3.09416e-42	188	10	614	1204	0.149	413	ISSs1	9.47347e-30	142	6	334	1481	0.113	Transposase (probable)_c_ IS891/IS1136/IS1341:Transposase_c_ IS605 OrfB [Crocosphaera watsonii WH 8501] >gi|67854641|gb|EAM49925.1| Transposase (probable)_c_ IS891/IS1136/IS1341:Transposase_c_ IS605 OrfB [Crocosphaera watsonii WH 8501]	0	2073	0	1182	1.644	Transposase (probable)/ IS891/IS1136/IS1341:Transposase/ IS605 OrfB [Crocosphaera watsonii WH 8501] >gi|67854641|gb|EAM49925.1| Transposase (probable)/ IS891/IS1136/IS1341:Transposase/ IS605 OrfB [Crocosphaera watsonii WH 8501]	0	2073	Transposase (probable)/ IS891/IS1136/IS1341:Transposase/ IS605 OrfB [Crocosphaera watsonii WH 8501] >gi|67854641|gb|EAM49925.1| Transposase (probable)/ IS891/IS1136/IS1341:Transposase/ IS605 OrfB [Crocosphaera watsonii WH 8501]	0	2073
Crow_R_14	REMBX_TRANS_RATIO15	1246	46	1	0	0	0	1	1	0	2	1	7	2	Crow/Cya7424/Cya8802/Mica/	ISMyca1ORF1	1.13562e-99	916	2	1104	1788	0.735	Crow_R_6	0	2386	0	1246	1955	1.915	1225	ISAar18	0.158615	38	0	19	1386	0.03	similar to Transposase [Crocosphaera watsonii WH 8501] >gi|67852391|gb|EAM47846.1| similar to Transposase [Crocosphaera watsonii WH 8501]	0	1989	0	1158	1.596	similar to Transposase [Crocosphaera watsonii WH 8501] >gi|67852391|gb|EAM47846.1| similar to Transposase [Crocosphaera watsonii WH 8501]	0	1989	similar to Transposase [Crocosphaera watsonii WH 8501] >gi|67852391|gb|EAM47846.1| similar to Transposase [Crocosphaera watsonii WH 8501]	0	1989
Crow_R_15	REMBX_TRANS_SCORE1000	1237	37	4	0	0	0	0	1	0	0	3	4	6	Crow/Cya7822/Lyns/Trie/	ISCARN56ORF2	8.99857e-65	615	32	1083	1200	0.497	Nods_R_2	2.48829e-62	262	37	1066	1897	0.212	714	ISCfe1	6.26466e-13	80	2	163	2030	0.065	Transposase_c_ IS607 family [Crocosphaera watsonii WH 0003]	0	1835	0	1086	1.483	Transposase/ IS607 family [Crocosphaera watsonii WH 0003]	0	1835	Transposase/ IS607 family [Crocosphaera watsonii WH 0003]	0	1835
Crow_R_16	REMBX_TRANS_SCORE1000	1226	23	5	0	0	0	0	2	1	0	1	5	0	Crow/Cya7424/Trie/	ISCysp19ORF3	2.3758e-126	1146	0	759	819	0.935	ISCysp19	0	1360	16	1222	1214	1.109	1011	ISCysp19	0	1360	16	1222	1214	1.109	Transposase_c_ IS4 [Crocosphaera watsonii WH 8501] >gi|67852255|gb|EAM47729.1| Transposase_c_ IS4 [Crocosphaera watsonii WH 8501]	9.04262e-176	1291	0	741	1.053	Transposase/ IS4 [Crocosphaera watsonii WH 8501] >gi|67852255|gb|EAM47729.1| Transposase/ IS4 [Crocosphaera watsonii WH 8501]	9.04262e-176	1291	Transposase/ IS4 [Crocosphaera watsonii WH 8501] >gi|67852255|gb|EAM47729.1| Transposase/ IS4 [Crocosphaera watsonii WH 8501]	9.04262e-176	1291
Crow_R_17	REMBX_TRANS_SCORE1000	1138	17	10	0	0	0	2	0	1	2	4	1	4	Crow/Cya51142/Cya7424/Cya7822/Cya8801/Cya8802/	ISAcma42ORF1	4.77506e-65	617	3	993	1020	0.542	Crow_R_12	5.04528e-39	176	21	553	1264	0.155	379	ISAba11	4.72953e-14	84	6	191	1101	0.074	Transposase_c_ IS4 [Crocosphaera watsonii WH 8501] >gi|67857591|gb|EAM52830.1| Transposase_c_ IS4 [Crocosphaera watsonii WH 8501]	4.47384e-163	1212	0	966	1.065	Transposase/ IS4 [Crocosphaera watsonii WH 8501] >gi|67857591|gb|EAM52830.1| Transposase/ IS4 [Crocosphaera watsonii WH 8501]	4.47384e-163	1212	Transposase/ IS4 [Crocosphaera watsonii WH 8501] >gi|67857591|gb|EAM52830.1| Transposase/ IS4 [Crocosphaera watsonii WH 8501]	4.47384e-163	1212
Crow_R_18	REMBX_TRANS_RATIO15	814	7	5	2	0	0	1	2	0	2	5	16	0	Artm/Crow/Cya51142/Cya8801/Cya8802/Mica/Rapb/Trie/	ISBth14ORF1	3.77784e-71	668	10	744	1467	0.821	ISBth14	3.8221e-26	128	15	338	1659	0.157	240	ISBth14	3.8221e-26	128	15	338	1659	0.157	Transposase_c_ IS200/IS605 family [Crocosphaera watsonii WH 0003]	1.83222e-174	1279	0	774	1.571	Transposase/ IS200/IS605 family [Crocosphaera watsonii WH 0003]	1.83222e-174	1279	Transposase/ IS200/IS605 family [Crocosphaera watsonii WH 0003]	1.83222e-174	1279
Crow_R_2	OVER20_GOOD_REMX_TRANS	2179	158	55	6	3	3	9	7	16	16	17	22	4	Crow/Cya7424/Cya7822/Trie/	ISRhba2ORF3	3.92681	60	3	240	1128	0.028	Cya7822_R_3	0	958	65	1557	1713	0.44	1167	ISTde2	0.0229769	42	2	33	1228	0.019	hypothetical protein CwatDRAFT_5607 [Crocosphaera watsonii WH 8501] >gi|67857438|gb|EAM52678.1| hypothetical protein CwatDRAFT_5607 [Crocosphaera watsonii WH 8501]	0	2539	0	1437	1.165	Transposase-like protein/ ISL3 family [Crocosphaera watsonii WH 0003]	1.27921e-52	475	Transposase-like protein/ ISL3 family [Crocosphaera watsonii WH 0003]	1.27921e-52	475
Crow_R_21	ARB_MGE	616	12	2	0	1	1	0	0	0	1	5	2	0	Crow/Cya7424/Cya7822/Nosp/	ISAau5ORF3	1.36261	58	2	174	1365	0.094	Crow_R_3	0	1022	0	516	2084	1.659	514	IS408	0.936727	34	0	35	2798	0.055	RNA-directed DNA polymerase (Reverse transcriptase):HNH endonuclease_c_ partial [Crocosphaera watsonii WH 0003]	9.70457e-14	182	0	108	0.295	RNA-directed DNA polymerase (Reverse transcriptase):HNH endonuclease/ partial [Crocosphaera watsonii WH 0003]	9.70457e-14	182	NO	NO	NO
Crow_R_22	REMBX_TRANS_RATIO15	589	27	1	0	0	0	0	0	0	0	0	1	0	Crow/	ISTosp1ORF1	2.68118e-51	495	6	585	1236	0.84	Mica_R_11	0	822	0	589	1472	1.396	518	ISMba17	0.256116	36	0	28	1705	0.061	Transposase (probable)_c_ IS891/IS1136/IS1341:Transposase_c_ IS605 OrfB [Crocosphaera watsonii WH 8501] >gi|67854762|gb|EAM50041.1| Transposase (probable)_c_ IS891/IS1136/IS1341:Transposase_c_ IS605 OrfB [Crocosphaera watsonii WH 8501]	3.84843e-126	958	0	585	1.626	Transposase (probable)/ IS891/IS1136/IS1341:Transposase/ IS605 OrfB [Crocosphaera watsonii WH 8501] >gi|67854762|gb|EAM50041.1| Transposase (probable)/ IS891/IS1136/IS1341:Transposase/ IS605 OrfB [Crocosphaera watsonii WH 8501]	3.84843e-126	958	Transposase (probable)/ IS891/IS1136/IS1341:Transposase/ IS605 OrfB [Crocosphaera watsonii WH 8501] >gi|67854762|gb|EAM50041.1| Transposase (probable)/ IS891/IS1136/IS1341:Transposase/ IS605 OrfB [Crocosphaera watsonii WH 8501]	3.84843e-126	958
Crow_R_3	ARB_MGE	w	50	6	0	2	3	2	5	4	7	9	6	6	Crow/Cya51142/Cya7424/Cya7822/Cylr/Lyns/Mica/NoAz/Nods/Nosp/Noss/Rapb/	ISAs1ORF1	1.6737	63	2	120	1113	0.03	Crow_R_21	0	1022	0	516	616	0.49	514	ISRop1	0.00629252	44	0	35	4160	0.021	RNA-directed DNA polymerase (Reverse transcriptase):HNH endonuclease [Crocosphaera watsonii WH 8501] >gi|67856729|gb|EAM51970.1| RNA-directed DNA polymerase (Reverse transcriptase):HNH endonuclease [Crocosphaera watsonii WH 8501]	0	2734	0	1590	1.312	RNA-directed DNA polymerase (Reverse transcriptase):HNH endonuclease [Crocosphaera watsonii WH 8501] >gi|67856729|gb|EAM51970.1| RNA-directed DNA polymerase (Reverse transcriptase):HNH endonuclease [Crocosphaera watsonii WH 8501]	0	2734	putative reverse transcriptase-maturase-transposase [Pseudomonas stutzeri A1501] >gi|146281547|ref|YP_001171700.1| putative reverse transcriptase-maturase-transposase [Pseudomonas stutzeri A1501] >gi|146283716|ref|YP_001173869.1| group II intron-encoding maturase [Pseudomonas stutzeri A1501] >gi|145569258|gb|ABP78364.1| putative reverse transcriptase-maturase-transposase [Pseudomonas stutzeri A15…	3.55702e-54	516
Crow_R_4	BLASTN_CLOSEIS	2019	143	46	0	0	6	3	12	28	31	11	3	3	Crow/Cya7424/Cya7822/Lyns/Nods/Trie/	ISCwa1ORF1	0	2730	0	1623	1623	1.352	ISCwa1	0	3984	0	2007	2007	1.973	2001	ISCwa1	0	3984	0	2007	2007	1.973	conserved hypothetical protein [Crocosphaera watsonii WH 8501] >gi|67923949|ref|ZP_00517404.1| similar to Transposase [Crocosphaera watsonii WH 8501] >gi|67854217|gb|EAM49521.1| similar to Transposase [Crocosphaera watsonii WH 8501] >gi|67858049|gb|EAM53288.1| conserved hypothetical protein [Crocosphaera watsonii WH 8501]	0	2795	0	1623	1.384	conserved hypothetical protein [Crocosphaera watsonii WH 8501] >gi|67923949|ref|ZP_00517404.1| similar to Transposase [Crocosphaera watsonii WH 8501] >gi|67854217|gb|EAM49521.1| similar to Transposase [Crocosphaera watsonii WH 8501] >gi|67858049|gb|EAM53288.1| conserved hypothetical protein [Crocosphaera watsonii WH 8501]	0	2795	conserved hypothetical protein [Crocosphaera watsonii WH 8501] >gi|67923949|ref|ZP_00517404.1| similar to Transposase [Crocosphaera watsonii WH 8501] >gi|67854217|gb|EAM49521.1| similar to Transposase [Crocosphaera watsonii WH 8501] >gi|67858049|gb|EAM53288.1| conserved hypothetical protein [Crocosphaera watsonii WH 8501]	0	2795
Crow_R_5	BLASTN_CLOSEIS	2007	109	45	6	6	1	4	8	6	11	4	4	14	Crow/	ISCwa5ORF1	0	2587	0	1482	1482	1.289	ISCwa5	0	3956	0	1996	1996	1.971	1989	ISCwa5	0	3956	0	1996	1996	1.971	Transposase_c_ IS4 [Crocosphaera watsonii WH 8501] >gi|67854730|gb|EAM50011.1| Transposase_c_ IS4 [Crocosphaera watsonii WH 8501]	0	2647	0	1482	1.319	Transposase/ IS4 [Crocosphaera watsonii WH 8501] >gi|67854730|gb|EAM50011.1| Transposase/ IS4 [Crocosphaera watsonii WH 8501]	0	2647	Transposase/ IS4 [Crocosphaera watsonii WH 8501] >gi|67854730|gb|EAM50011.1| Transposase/ IS4 [Crocosphaera watsonii WH 8501]	0	2647
Crow_R_6	REMBX_TRANS_RATIO15	1955	29	5	1	0	0	0	0	0	3	6	9	6	Crow/Cya51142/Cya7424/Cya7822/Cya8801/Cya8802/Mica/	ISMyca1ORF1	3.20149e-155	1397	9	1725	1788	0.715	Crow_R_14	0	2386	0	1246	1246	1.22	1225	ISMyca1	0.00589809	44	0	35	1968	0.023	similar to Transposase [Crocosphaera watsonii WH 8501] >gi|67856868|gb|EAM52108.1| similar to Transposase [Crocosphaera watsonii WH 8501]	0	3134	0	1794	1.603	similar to Transposase [Crocosphaera watsonii WH 8501] >gi|67856868|gb|EAM52108.1| similar to Transposase [Crocosphaera watsonii WH 8501]	0	3134	similar to Transposase [Crocosphaera watsonii WH 8501] >gi|67856868|gb|EAM52108.1| similar to Transposase [Crocosphaera watsonii WH 8501]	0	3134
Crow_R_7	BLASTN_CLOSEIS	1871	84	23	7	2	2	3	16	17	5	9	0	0	Crow/	ISCwa4ORF1	0	2620	0	1494	1494	1.4	ISCwa4	0	3718	1	1871	1870	1.987	1867	ISCwa4	0	3718	1	1871	1870	1.987	Transposase IS66 [Crocosphaera watsonii WH 8501] >gi|67855173|gb|EAM50437.1| Transposase IS66 [Crocosphaera watsonii WH 8501]	0	2680	0	1494	1.432	Transposase IS66 [Crocosphaera watsonii WH 8501] >gi|67855173|gb|EAM50437.1| Transposase IS66 [Crocosphaera watsonii WH 8501]	0	2680	Transposase IS66 [Crocosphaera watsonii WH 8501] >gi|67855173|gb|EAM50437.1| Transposase IS66 [Crocosphaera watsonii WH 8501]	0	2680
Crow_R_8	REMBX_TRANS_SCORE1000	1707	89	10	5	2	2	2	2	3	5	10	20	28	Crow/Cya51142/Cya7424/Cya7822/Cya8801/Trie/	ISAcma19ORF1	3.43926e-89	827	21	1134	1191	0.484	Cya8801_R_3	4.50068e-29	140	8	447	1618	0.082	305	ISAsp10	3.69765e-11	74	14	231	1270	0.043	Transposase_c_ IS4 [Crocosphaera watsonii WH 8501] >gi|67852482|gb|EAM47925.1| Transposase_c_ IS4 [Crocosphaera watsonii WH 8501]	0	2051	0	1155	1.202	Transposase/ IS4 [Crocosphaera watsonii WH 8501] >gi|67852482|gb|EAM47925.1| Transposase/ IS4 [Crocosphaera watsonii WH 8501]	0	2051	Transposase/ IS4 [Crocosphaera watsonii WH 8501] >gi|67852482|gb|EAM47925.1| Transposase/ IS4 [Crocosphaera watsonii WH 8501]	0	2051
Crow_R_9	BLASTN_CLOSEIS	1703	269	139	3	2	3	10	29	46	14	8	1	14	Crow/Cya7424/Cylr/	ISCwa2ORF1	0	2632	0	1524	1524	1.546	ISCwa2	0	3356	0	1691	1691	1.971	1686	ISCwa2	0	3356	0	1691	1691	1.971	hypothetical protein CwatDRAFT_5763 [Crocosphaera watsonii WH 8501] >gi|67857234|gb|EAM52474.1| hypothetical protein CwatDRAFT_5763 [Crocosphaera watsonii WH 8501]	0	2674	0	1524	1.57	IS5-type transposase [uncultured marine bacterium HOT0_02H05]	0	2660	IS5-type transposase [uncultured marine bacterium HOT0_02H05]	0	2660
Cya51142_R_1	ARB_MGE	2261	7	3	0	0	0	0	0	0	0	0	1	3	Cya51142/Cya7822/Lyns/Mica/	ISPsy3ORF1	0.627878	67	1	132	1224	0.03	Cya51142_R_3	0	3198	0	1599	1674	1.414	1599	ISRmsp2	1.01421	36	3	39	1687	0.016	reverse transcriptase [Cyanothece sp. ATCC 51142] >gi|171699195|gb|ACB52176.1| reverse transcriptase [Cyanothece sp. ATCC 51142]	0	3079	0	1740	1.362	reverse transcriptase [Cyanothece sp. ATCC 51142] >gi|171699195|gb|ACB52176.1| reverse transcriptase [Cyanothece sp. ATCC 51142]	0	3079	putative reverse transcriptase-maturase-transposase [Pseudomonas putida]	1.25708e-91	783
Cya51142_R_10	ARB_TRANS	770	21	0	0	4	0	0	4	2	2	2	6	1	Crow/Cya51142/Cya7424/Cya7425/Cya7822/Cya8801/Lyns/Nosp/Noss/Trie/	ISMae26ORF3	7.18939e-94	756	0	603	948	0.982	Cya51142_R_9	0	1494	0	770	1055	1.94	761	ISMae26	2.42526e-85	346	7	766	1030	0.449	transposase [Cyanothece sp. ATCC 51142] >gi|172039142|ref|YP_001805643.1| transposase [Cyanothece sp. ATCC 51142] >gi|171700232|gb|ACB53213.1| transposase [Cyanothece sp. ATCC 51142] >gi|171700596|gb|ACB53577.1| transposase [Cyanothece sp. ATCC 51142]	2.82436e-134	995	0	564	1.292	transposase [Cyanothece sp. ATCC 51142] >gi|172039142|ref|YP_001805643.1| transposase [Cyanothece sp. ATCC 51142] >gi|171700232|gb|ACB53213.1| transposase [Cyanothece sp. ATCC 51142] >gi|171700596|gb|ACB53577.1| transposase [Cyanothece sp. ATCC 51142]	2.82436e-134	995	transposase [Cyanothece sp. ATCC 51142] >gi|172039142|ref|YP_001805643.1| transposase [Cyanothece sp. ATCC 51142] >gi|171700232|gb|ACB53213.1| transposase [Cyanothece sp. ATCC 51142] >gi|171700596|gb|ACB53577.1| transposase [Cyanothece sp. ATCC 51142]	2.82436e-134	995
Cya51142_R_12	REMBX_TRANS_RATIO15	598	9	1	0	0	1	0	4	0	0	0	4	0	Cya51142/Cya7424/Cya7425/Cya8802/Nods/	ISAsp1ORF1	5.53172e-60	570	0	564	1221	0.953	Cya51142_R_8	1.8604e-142	556	0	278	1098	0.93	278	ISAsp1	1.87028e-28	136	29	577	1419	0.227	transposase [Cyanothece sp. ATCC 51142] >gi|172035550|ref|YP_001802051.1| transposase [Cyanothece sp. ATCC 51142] >gi|354556753|ref|ZP_08976041.1| transposase IS204/IS1001/IS1096/IS1165 family protein [Cyanothece sp. ATCC 51472] >gi|171696555|gb|ACB49536.1| transposase [Cyanothece sp. ATCC 51142] >gi|171697004|gb|ACB49985.1| transposase [Cyanothece sp. ATCC 51142] >gi|353551264|gb|EHC20672.1| tra…	1.41237e-132	999	0	567	1.671	transposase [Cyanothece sp. ATCC 51142] >gi|172035550|ref|YP_001802051.1| transposase [Cyanothece sp. ATCC 51142] >gi|354556753|ref|ZP_08976041.1| transposase IS204/IS1001/IS1096/IS1165 family protein [Cyanothece sp. ATCC 51472] >gi|171696555|gb|ACB49536.1| transposase [Cyanothece sp. ATCC 51142] >gi|171697004|gb|ACB49985.1| transposase [Cyanothece sp. ATCC 51142] >gi|353551264|gb|EHC20672.1| tra…	1.41237e-132	999	transposase [Cyanothece sp. ATCC 51142] >gi|172035550|ref|YP_001802051.1| transposase [Cyanothece sp. ATCC 51142] >gi|354556753|ref|ZP_08976041.1| transposase IS204/IS1001/IS1096/IS1165 family protein [Cyanothece sp. ATCC 51472] >gi|171696555|gb|ACB49536.1| transposase [Cyanothece sp. ATCC 51142] >gi|171697004|gb|ACB49985.1| transposase [Cyanothece sp. ATCC 51142] >gi|353551264|gb|EHC20672.1| tra…	1.41237e-132	999
Cya51142_R_4	ARB_TRANS	1588	21	3	0	0	0	0	1	0	1	6	5	5	Cya51142/Cya7822/Cya8801/Cya8802/NoAz/Nosp/Trie/	ISCku4ORF1	0.0224396	78	13	393	1401	0.049	ISCysp1	5.09931e-09	66	0	33	963	0.042	33	ISCysp1	5.09931e-09	66	0	33	963	0.042	hypothetical protein cce_3249 [Cyanothece sp. ATCC 51142] >gi|172054881|ref|YP_001806208.1| hypothetical protein cce_4794 [Cyanothece sp. ATCC 51142] >gi|172055004|ref|YP_001806331.1| hypothetical protein cce_4919 [Cyanothece sp. ATCC 51142] >gi|354555243|ref|ZP_08974545.1| hypothetical protein Cy51472DRAFT_3341 [Cyanothece sp. ATCC 51472] >gi|354556558|ref|ZP_08975851.1| hypothetical protein Cy5…	0	2333	0	1317	1.469	transposase IS4 family protein [Ktedonobacter racemifer DSM 44963] >gi|297554290|gb|EFH88154.1| transposase IS4 family protein [Ktedonobacter racemifer DSM 44963]	2.14386e-58	534	transposase IS4 family protein [Ktedonobacter racemifer DSM 44963] >gi|297554290|gb|EFH88154.1| transposase IS4 family protein [Ktedonobacter racemifer DSM 44963]	2.14386e-58	534
Cya51142_R_6	ARB_TRANS	1205	20	10	0	0	0	0	0	0	1	0	2	7	Crow/Cya51142/Lyns/	ISMae4ORF1	5.00069e-21	188	5	351	855	0.156	Cya8801_R_8	0	1296	56	1201	1153	1.076	974	IS942	0.0439849	40	1	27	1598	0.033	hypothetical protein cce_0640 [Cyanothece sp. ATCC 51142] >gi|172037007|ref|YP_001803508.1| hypothetical protein cce_2092 [Cyanothece sp. ATCC 51142] >gi|172037373|ref|YP_001803874.1| hypothetical protein cce_2460 [Cyanothece sp. ATCC 51142] >gi|172037417|ref|YP_001803918.1| hypothetical protein cce_2504 [Cyanothece sp. ATCC 51142] >gi|172038191|ref|YP_001804692.1| hypothetical protein cce_3278 […	2.13334e-123	937	0	537	0.778	transposase IS4 family protein [Cyanothece sp. PCC 8801] >gi|218168143|gb|ACK66880.1| transposase IS4 family protein [Cyanothece sp. PCC 8801]	1.00098e-143	715	transposase IS4 family protein [Cyanothece sp. PCC 8801] >gi|218168143|gb|ACK66880.1| transposase IS4 family protein [Cyanothece sp. PCC 8801]	1.00098e-143	715
Cya51142_R_7	OVER15_TRANS	1145	20	15	0	0	0	0	2	0	1	2	0	0	Cya51142/Cya8801/Cya8802/	IS895ORF3	2.4511e-82	483	0	603	1110	0.422	Trie_R_23	1.36235e-33	156	32	691	1119	0.136	462	IS895	8.05933e-05	50	0	60	1192	0.044	transposase [Cyanothece sp. ATCC 51142] >gi|172035850|ref|YP_001802351.1| transposase [Cyanothece sp. ATCC 51142] >gi|172035942|ref|YP_001802443.1| hypothetical protein cce_1026 [Cyanothece sp. ATCC 51142] >gi|172036612|ref|YP_001803113.1| transposase [Cyanothece sp. ATCC 51142] >gi|172037891|ref|YP_001804392.1| putative transposase [Cyanothece sp. ATCC 51142] >gi|172038110|ref|YP_001804611.1| tr…	8.48536e-125	945	0	537	0.825	transposase [Cyanothece sp. ATCC 51142] >gi|172035850|ref|YP_001802351.1| transposase [Cyanothece sp. ATCC 51142] >gi|172035942|ref|YP_001802443.1| hypothetical protein cce_1026 [Cyanothece sp. ATCC 51142] >gi|172036612|ref|YP_001803113.1| transposase [Cyanothece sp. ATCC 51142] >gi|172037891|ref|YP_001804392.1| putative transposase [Cyanothece sp. ATCC 51142] >gi|172038110|ref|YP_001804611.1| tr…	8.48536e-125	945	transposase [Cyanothece sp. ATCC 51142] >gi|172035850|ref|YP_001802351.1| transposase [Cyanothece sp. ATCC 51142] >gi|172035942|ref|YP_001802443.1| hypothetical protein cce_1026 [Cyanothece sp. ATCC 51142] >gi|172036612|ref|YP_001803113.1| transposase [Cyanothece sp. ATCC 51142] >gi|172037891|ref|YP_001804392.1| putative transposase [Cyanothece sp. ATCC 51142] >gi|172038110|ref|YP_001804611.1| tr…	8.48536e-125	945
Cya51142_R_8	REMBX_TRANS_SCORE1000	1098	6	3	0	0	0	0	0	0	0	0	1	0	Cya51142/	ISMae36ORF1	9.15052e-82	761	3	909	1212	0.693	Cya8801_R_6	0	878	8	1076	1297	0.8	829	ISMae36	9.38965e-42	186	2	406	1422	0.169	transposase [Cyanothece sp. ATCC 51142] >gi|172035550|ref|YP_001802051.1| transposase [Cyanothece sp. ATCC 51142] >gi|354556753|ref|ZP_08976041.1| transposase IS204/IS1001/IS1096/IS1165 family protein [Cyanothece sp. ATCC 51472] >gi|171696555|gb|ACB49536.1| transposase [Cyanothece sp. ATCC 51142] >gi|171697004|gb|ACB49985.1| transposase [Cyanothece sp. ATCC 51142] >gi|353551264|gb|EHC20672.1| tra…	0	1604	0	933	1.461	transposase [Cyanothece sp. ATCC 51142] >gi|172035550|ref|YP_001802051.1| transposase [Cyanothece sp. ATCC 51142] >gi|354556753|ref|ZP_08976041.1| transposase IS204/IS1001/IS1096/IS1165 family protein [Cyanothece sp. ATCC 51472] >gi|171696555|gb|ACB49536.1| transposase [Cyanothece sp. ATCC 51142] >gi|171697004|gb|ACB49985.1| transposase [Cyanothece sp. ATCC 51142] >gi|353551264|gb|EHC20672.1| tra…	0	1604	transposase [Cyanothece sp. ATCC 51142] >gi|172035550|ref|YP_001802051.1| transposase [Cyanothece sp. ATCC 51142] >gi|354556753|ref|ZP_08976041.1| transposase IS204/IS1001/IS1096/IS1165 family protein [Cyanothece sp. ATCC 51472] >gi|171696555|gb|ACB49536.1| transposase [Cyanothece sp. ATCC 51142] >gi|171697004|gb|ACB49985.1| transposase [Cyanothece sp. ATCC 51142] >gi|353551264|gb|EHC20672.1| tra…	0	1604
Cya51142_R_9	ARB_TRANS	1055	14	4	3	1	1	0	1	0	2	1	1	0	Cya51142/Cya7424/Cya8801/Trie/	ISMae26ORF3	2.00938e-127	756	0	603	948	0.717	Cya51142_R_10	0	1494	0	770	770	1.416	761	ISMae26	6.90503e-113	448	7	962	1030	0.425	transposase [Cyanothece sp. ATCC 51142] >gi|172039142|ref|YP_001805643.1| transposase [Cyanothece sp. ATCC 51142] >gi|171700232|gb|ACB53213.1| transposase [Cyanothece sp. ATCC 51142] >gi|171700596|gb|ACB53577.1| transposase [Cyanothece sp. ATCC 51142]	1.00616e-132	995	0	564	0.943	transposase [Cyanothece sp. ATCC 51142] >gi|172039142|ref|YP_001805643.1| transposase [Cyanothece sp. ATCC 51142] >gi|171700232|gb|ACB53213.1| transposase [Cyanothece sp. ATCC 51142] >gi|171700596|gb|ACB53577.1| transposase [Cyanothece sp. ATCC 51142]	1.00616e-132	995	transposase [Cyanothece sp. ATCC 51142] >gi|172039142|ref|YP_001805643.1| transposase [Cyanothece sp. ATCC 51142] >gi|171700232|gb|ACB53213.1| transposase [Cyanothece sp. ATCC 51142] >gi|171700596|gb|ACB53577.1| transposase [Cyanothece sp. ATCC 51142]	1.00616e-132	995
Cya7424_R_10	REMBX_TRANS_RATIO15	1053	3	8	1	3	1	4	4	6	11	5	14	1	Anav/Artm/Artp/Crow/Cya7424/Cya7822/Cya8801/Cya8802/Lyns/Mica/Nods/Noss/Trie/	ISEc46ORF2	5.27567e-79	737	6	1005	1167	0.7	Lyns_R_3	1.09689e-21	112	2	242	1466	0.106	170	ISMma19	6.48319e-12	76	2	141	1708	0.072	transposase_c_ IS605 OrfB family [Cyanothece sp. PCC 7424] >gi|218439170|ref|YP_002377499.1| transposase_c_ IS605 OrfB family [Cyanothece sp. PCC 7424] >gi|218171890|gb|ACK70623.1| transposase_c_ IS605 OrfB family [Cyanothece sp. PCC 7424] >gi|218171898|gb|ACK70631.1| transposase_c_ IS605 OrfB family [Cyanothece sp. PCC 7424]	0	1840	0	1050	1.747	transposase/ IS605 OrfB family [Cyanothece sp. PCC 7424] >gi|218439170|ref|YP_002377499.1| transposase/ IS605 OrfB family [Cyanothece sp. PCC 7424] >gi|218171890|gb|ACK70623.1| transposase/ IS605 OrfB family [Cyanothece sp. PCC 7424] >gi|218171898|gb|ACK70631.1| transposase/ IS605 OrfB family [Cyanothece sp. PCC 7424]	0	1840	transposase/ IS605 OrfB family [Cyanothece sp. PCC 7424] >gi|218439170|ref|YP_002377499.1| transposase/ IS605 OrfB family [Cyanothece sp. PCC 7424] >gi|218171890|gb|ACK70623.1| transposase/ IS605 OrfB family [Cyanothece sp. PCC 7424] >gi|218171898|gb|ACK70631.1| transposase/ IS605 OrfB family [Cyanothece sp. PCC 7424]	0	1840
Cya7424_R_11	REMBX_TRANS_RATIO15	1040	5	5	0	0	0	0	0	1	0	1	0	1	Crow/Cya7424/	ISCbe1ORF2	8.16598e-16	192	1	501	1536	0.185	ISBth15	5.61513	32	0	21	1490	0.031	19	ISBth15	5.61513	32	0	21	1490	0.031	transposase_c_ IS605 OrfB family [Cyanothece sp. PCC 7424] >gi|218172336|gb|ACK71069.1| transposase_c_ IS605 OrfB family [Cyanothece sp. PCC 7424]	0	1606	0	906	1.544	transposase/ IS605 OrfB family [Cyanothece sp. PCC 7424] >gi|218172336|gb|ACK71069.1| transposase/ IS605 OrfB family [Cyanothece sp. PCC 7424]	0	1606	transposase/ IS605 OrfB family [Cyanothece sp. PCC 7424] >gi|218172336|gb|ACK71069.1| transposase/ IS605 OrfB family [Cyanothece sp. PCC 7424]	0	1606
Cya7424_R_13	ARB_TRANS	964	30	8	1	0	1	0	1	1	1	2	2	13	Artm/Artp/Crow/Cya7424/Lyns/Trie/	ISAcma31ORF2	2.1129e-71	671	0	552	558	0.696	Acam_R_41	2.35214e-61	258	15	656	948	0.268	453	ISAcma31	1.00016e-59	252	14	652	939	0.261	hypothetical protein PCC7424_5874 [Cyanothece sp. PCC 7424] >gi|218175191|gb|ACK73923.1| hypothetical protein PCC7424_5874 [Cyanothece sp. PCC 7424]	4.41935e-132	998	4	687	1.035	transposase (fragment) [Arthrospira sp. PCC 8005] >gi|375327829|emb|CCE17354.1| transposase (fragment) [Arthrospira sp. PCC 8005]	2.1338e-86	685	transposase (fragment) [Arthrospira sp. PCC 8005] >gi|375327829|emb|CCE17354.1| transposase (fragment) [Arthrospira sp. PCC 8005]	2.1338e-86	685
Cya7424_R_14	ARB_TRANS	940	15	8	0	0	0	0	0	2	1	1	3	0	Cya51142/Cya7424/Cya7822/Nosp/Noss/	ISAva1ORF1	2.25449e-98	534	0	444	1317	0.568	ISAva1	9.11183e-92	370	3	798	1617	0.394	556	ISAva1	9.11183e-92	370	3	798	1617	0.394	hypothetical protein PCC7424_5685 [Cyanothece sp. PCC 7424] >gi|218442693|ref|YP_002381013.1| hypothetical protein PCC7424_5718 [Cyanothece sp. PCC 7424] >gi|218175020|gb|ACK73752.1| hypothetical protein PCC7424_5685 [Cyanothece sp. PCC 7424] >gi|218175051|gb|ACK73783.1| hypothetical protein PCC7424_5718 [Cyanothece sp. PCC 7424]	1.14977e-146	825	0	486	0.878	transposase IS4 [Cyanothece sp. PCC 7822] >gi|306986462|gb|ADN18341.1| transposase IS4 [Cyanothece sp. PCC 7822]	2.13674e-132	783	transposase IS4 [Cyanothece sp. PCC 7822] >gi|306986462|gb|ADN18341.1| transposase IS4 [Cyanothece sp. PCC 7822]	2.13674e-132	783
Cya7424_R_16	GOOD_IS_AA	895	7	3	1	0	0	1	1	1	0	0	0	0	Crow/Cya7424/	ISCbt3ORF1	4.05718e-29	306	0	339	657	0.342	Cya7424_R_22	0	1130	0	615	615	1.263	595	ISCbt3	9.92027e-09	64	0	100	1986	0.072	transposase_c_ IS605 OrfB family [Cyanothece sp. PCC 7424] >gi|218172336|gb|ACK71069.1| transposase_c_ IS605 OrfB family [Cyanothece sp. PCC 7424]	9.97061e-104	831	0	492	0.928	transposase/ IS605 OrfB family [Cyanothece sp. PCC 7424] >gi|218172336|gb|ACK71069.1| transposase/ IS605 OrfB family [Cyanothece sp. PCC 7424]	9.97061e-104	831	transposase/ IS605 OrfB family [Cyanothece sp. PCC 7424] >gi|218172336|gb|ACK71069.1| transposase/ IS605 OrfB family [Cyanothece sp. PCC 7424]	9.97061e-104	831
Cya7424_R_17	ARB_TRANS	863	9	4	1	0	0	0	0	1	0	0	3	0	Crow/Cya7424/Rapb/	ISMae3ORF2	1.90073e-44	438	0	342	429	0.508	Cya7424_R_18	0	1538	0	799	799	1.782	787	ISNpu9	3.55782e-33	154	42	591	778	0.178	Insertion element protein [Cyanothece sp. PCC 7424] >gi|218442719|ref|YP_002381039.1| transposase [Cyanothece sp. PCC 7424] >gi|218174818|gb|ACK73551.1| Insertion element protein [Cyanothece sp. PCC 7424] >gi|218175077|gb|ACK73809.1| Insertion element protein [Cyanothece sp. PCC 7424]	7.65886e-129	646	0	363	0.749	Insertion element protein [Cyanothece sp. PCC 7424] >gi|218442719|ref|YP_002381039.1| transposase [Cyanothece sp. PCC 7424] >gi|218174818|gb|ACK73551.1| Insertion element protein [Cyanothece sp. PCC 7424] >gi|218175077|gb|ACK73809.1| Insertion element protein [Cyanothece sp. PCC 7424]	7.65886e-129	646	Insertion element protein [Cyanothece sp. PCC 7424] >gi|218442719|ref|YP_002381039.1| transposase [Cyanothece sp. PCC 7424] >gi|218174818|gb|ACK73551.1| Insertion element protein [Cyanothece sp. PCC 7424] >gi|218175077|gb|ACK73809.1| Insertion element protein [Cyanothece sp. PCC 7424]	7.65886e-129	646
Cya7424_R_19	ARB_TRANS	792	13	5	1	0	0	0	1	1	0	2	3	0	Cya7424/Cya7822/NoAz/Noss/Prom9515/	ISAva1ORF1	2.25981e-81	756	0	540	1317	0.955	ISAva1	3.95658e-89	360	0	500	1617	0.455	372	ISAva1	3.95658e-89	360	0	500	1617	0.455	hypothetical protein PCC7424_5685 [Cyanothece sp. PCC 7424] >gi|218442693|ref|YP_002381013.1| hypothetical protein PCC7424_5718 [Cyanothece sp. PCC 7424] >gi|218175020|gb|ACK73752.1| hypothetical protein PCC7424_5685 [Cyanothece sp. PCC 7424] >gi|218175051|gb|ACK73783.1| hypothetical protein PCC7424_5718 [Cyanothece sp. PCC 7424]	1.24726e-126	970	0	546	1.225	transposase IS4 family protein [Cyanothece sp. PCC 7822] >gi|306986493|gb|ADN18372.1| transposase IS4 family protein [Cyanothece sp. PCC 7822]	5.10578e-112	873	transposase IS4 family protein [Cyanothece sp. PCC 7822] >gi|306986493|gb|ADN18372.1| transposase IS4 family protein [Cyanothece sp. PCC 7822]	5.10578e-112	873
Cya7424_R_21	GOOD_IS_AA	670	5	3	0	0	0	0	0	1	0	0	0	0	Cya7424/Cya7822/CLMane/	ISCwa1ORF1	1.19288e-85	792	6	666	1623	1.182	Crow_R_4	6.84586e-136	532	20	650	2019	0.794	513	ISCwa1	8.33996e-135	528	20	650	2007	0.788	similar to Transposase [Crocosphaera watsonii WH 8501] >gi|67854489|gb|EAM49779.1| similar to Transposase [Crocosphaera watsonii WH 8501]	2.32731e-93	740	6	666	1.104	similar to Transposase [Crocosphaera watsonii WH 8501] >gi|67854489|gb|EAM49779.1| similar to Transposase [Crocosphaera watsonii WH 8501]	2.32731e-93	740	similar to Transposase [Crocosphaera watsonii WH 8501] >gi|67854489|gb|EAM49779.1| similar to Transposase [Crocosphaera watsonii WH 8501]	2.32731e-93	740
Cya7424_R_23	ARB_TRANS	522	14	3	0	0	1	2	0	2	0	6	0	0	Cya7424/Cya7822/Mica/Trie/	ISCwa1ORF1	1.50782e-55	531	0	393	1623	1.017	ISCwa1	5.65746e-104	414	4	378	2007	0.793	312	ISCwa1	5.65746e-104	414	4	378	2007	0.793	conserved hypothetical protein [Microcystis aeruginosa PCC 9807]	1.2242e-67	572	0	393	1.096	similar to Transposase [Crocosphaera watsonii WH 8501] >gi|67853237|gb|EAM48604.1| similar to Transposase [Crocosphaera watsonii WH 8501]	6.58121e-63	536	similar to Transposase [Crocosphaera watsonii WH 8501] >gi|67853237|gb|EAM48604.1| similar to Transposase [Crocosphaera watsonii WH 8501]	6.58121e-63	536
Cya7424_R_4	REMBX_TRANS_SCORE1000	1369	15	7	3	0	1	0	1	1	0	1	13	8	Artm/Crow/Cya51142/Cya7424/Cya7822/Cya8801/Cya8802/Lyns/Trie/	ISMma19ORF2	1.77002e-93	863	6	1059	1137	0.63	IS1253B	1.25614e-09	68	10	164	1698	0.05	117	IS1253B	1.25614e-09	68	10	164	1698	0.05	transposase_c_ IS605 OrfB family [Cyanothece sp. PCC 7424] >gi|218438666|ref|YP_002376995.1| transposase_c_ IS605 OrfB family [Cyanothece sp. PCC 7424] >gi|218441669|ref|YP_002379998.1| transposase_c_ IS605 OrfB family [Cyanothece sp. PCC 7424] >gi|218170474|gb|ACK69207.1| transposase_c_ IS605 OrfB family [Cyanothece sp. PCC 7424] >gi|218171394|gb|ACK70127.1| transposase_c_ IS605 OrfB family [Cya…	0	2036	0	1149	1.487	transposase/ IS605 OrfB family [Cyanothece sp. PCC 7424] >gi|218438666|ref|YP_002376995.1| transposase/ IS605 OrfB family [Cyanothece sp. PCC 7424] >gi|218441669|ref|YP_002379998.1| transposase/ IS605 OrfB family [Cyanothece sp. PCC 7424] >gi|218170474|gb|ACK69207.1| transposase/ IS605 OrfB family [Cyanothece sp. PCC 7424] >gi|218171394|gb|ACK70127.1| transposase/ IS605 OrfB family [Cyanothece sp…	0	2036	transposase/ IS605 OrfB family [Cyanothece sp. PCC 7424] >gi|218438666|ref|YP_002376995.1| transposase/ IS605 OrfB family [Cyanothece sp. PCC 7424] >gi|218441669|ref|YP_002379998.1| transposase/ IS605 OrfB family [Cyanothece sp. PCC 7424] >gi|218170474|gb|ACK69207.1| transposase/ IS605 OrfB family [Cyanothece sp. PCC 7424] >gi|218171394|gb|ACK70127.1| transposase/ IS605 OrfB family [Cyanothece sp…	0	2036
Cya7424_R_6	ARB_TRANS	1244	19	5	0	0	1	0	0	0	3	2	5	3	Crow/Cya7424/Cya7425/Cya7822/Cya8802/NoAz/	ISMae37ORF1	1.20728e-94	605	6	723	1152	0.486	Mica_R_26	1.80523e-13	82	32	504	1245	0.066	334	ISMae37	6.30087e-13	80	36	504	1245	0.064	hypothetical protein PCC7424_0083 [Cyanothece sp. PCC 7424] >gi|218437119|ref|YP_002375448.1| hypothetical protein PCC7424_0110 [Cyanothece sp. PCC 7424] >gi|218438523|ref|YP_002376852.1| hypothetical protein PCC7424_1544 [Cyanothece sp. PCC 7424] >gi|218442059|ref|YP_002380388.1| hypothetical protein PCC7424_5170 [Cyanothece sp. PCC 7424] >gi|218169820|gb|ACK68553.1| hypothetical protein PCC7424…	1.45878e-139	1066	0	753	0.857	transposase [Microcystis aeruginosa NIES-843] >gi|166087177|dbj|BAG01885.1| transposase [Microcystis aeruginosa NIES-843]	2.12801e-91	606	transposase [Microcystis aeruginosa NIES-843] >gi|166087177|dbj|BAG01885.1| transposase [Microcystis aeruginosa NIES-843]	2.12801e-91	606
Cya7424_R_7	BLASTN_CLOSEIS	1215	2	0	1	0	0	0	0	0	0	0	0	1	Cya7822/	ISCysp19ORF3	1.91035e-144	1302	0	765	819	1.072	ISCysp19	0	2418	0	1214	1214	1.99	1212	ISCysp19	0	2418	0	1214	1214	1.99	hypothetical protein PCC7424_3862 [Cyanothece sp. PCC 7424] >gi|218173508|gb|ACK72241.1| hypothetical protein PCC7424_3862 [Cyanothece sp. PCC 7424]	1.24e-180	1325	0	765	1.091	transposase IS702 family protein [Cyanothece sp. PCC 7424] >gi|218442771|ref|YP_002381091.1| transposase IS5 family protein [Cyanothece sp. PCC 7424] >gi|218442783|ref|YP_002381103.1| transposase IS5 family protein [Cyanothece sp. PCC 7424] >gi|218173544|gb|ACK72277.1| transposase IS702 family protein [Cyanothece sp. PCC 7424] >gi|218175129|gb|ACK73861.1| transposase IS5 family protein [Cyanothec…	9.17399e-176	1290	transposase IS702 family protein [Cyanothece sp. PCC 7424] >gi|218442771|ref|YP_002381091.1| transposase IS5 family protein [Cyanothece sp. PCC 7424] >gi|218442783|ref|YP_002381103.1| transposase IS5 family protein [Cyanothece sp. PCC 7424] >gi|218173544|gb|ACK72277.1| transposase IS702 family protein [Cyanothece sp. PCC 7424] >gi|218175129|gb|ACK73861.1| transposase IS5 family protein [Cyanothec…	9.17399e-176	1290
Cya7424_R_8	ARB_TRANS	1204	25	4	3	2	0	3	1	5	0	4	3	0	Crow/Cya51142/Cya7424/Cya8801/Cya8802/Lyns/Trie/	ISSs1ORF1	2.05294e-82	767	20	1119	1287	0.637	Lyns_R_6	1.63344e-64	270	17	1025	1335	0.224	680	ISSs1	0.153392	38	0	147	1481	0.032	DNA (cytosine-5-)-methyltransferase [Cyanothece sp. PCC 7424] >gi|218173274|gb|ACK72007.1| DNA (cytosine-5-)-methyltransferase [Cyanothece sp. PCC 7424]	0	1908	0	1125	1.585	DNA (cytosine-5-)-methyltransferase [Cyanothece sp. PCC 7424] >gi|218173274|gb|ACK72007.1| DNA (cytosine-5-)-methyltransferase [Cyanothece sp. PCC 7424]	0	1908	transposase IS605 family [Cyanothece sp. PCC 7424] >gi|218171046|gb|ACK69779.1| putative transposase IS605 family [Cyanothece sp. PCC 7424]	0	1859
Cya7424_R_9	ARB_TRANS	1160	23	6	0	0	1	1	1	3	4	1	3	3	Anav/Cya7424/Cya7822/Nosp/Trie/	ISAcma28ORF3	4.03361e-91	514	0	561	1056	0.443	ISMae27	1.2942e-08	64	2	230	1142	0.055	153	ISMae27	1.2942e-08	64	2	230	1142	0.055	hypothetical protein PCC7424_5821 [Cyanothece sp. PCC 7424] >gi|218175148|gb|ACK73880.1| hypothetical protein PCC7424_5821 [Cyanothece sp. PCC 7424]	0	1038	0	594	0.895	transposase [Cyanothece sp. PCC 7424] >gi|218173503|gb|ACK72236.1| putative transposase [Cyanothece sp. PCC 7424]	1.36022e-108	836	transposase [Cyanothece sp. PCC 7424] >gi|218173503|gb|ACK72236.1| putative transposase [Cyanothece sp. PCC 7424]	1.36022e-108	836
Cya7425_R_1	REMBX_TRANS_SCORE1000	2663	56	10	0	0	0	0	1	0	0	0	0	0	Cya7425/	ISAcma26ORF1	0	1992	7	1749	1734	0.748	ISAcma26	0	946	65	2248	2669	0.355	1563	ISAcma26	0	946	65	2248	2669	0.355	transposase_c_ putative [Acaryochloris sp. CCMEE 5410]	0	2133	14	1749	0.801	transposase/ putative [Acaryochloris sp. CCMEE 5410]	0	2133	transposase/ putative [Acaryochloris sp. CCMEE 5410]	0	2133
Cya7425_R_10	REMBX_TRANS_RATIO15	923	4	14	0	0	0	0	0	0	0	0	2	0	Cya7425/Trie/	ISAcma20ORF1	1.42333e-101	931	0	777	780	1.009	IS5Sa	1.62114e-31	148	12	412	871	0.16	285	IS5Sa	1.62114e-31	148	12	412	871	0.16	transposase IS4 family protein [Cyanothece sp. PCC 7425] >gi|220905855|ref|YP_002481166.1| transposase IS4 family protein [Cyanothece sp. PCC 7425] >gi|220906044|ref|YP_002481355.1| transposase IS4 family protein [Cyanothece sp. PCC 7425] >gi|220906504|ref|YP_002481815.1| transposase IS4 family protein [Cyanothece sp. PCC 7425] >gi|220906751|ref|YP_002482062.1| transposase IS4 family protein [Cya…	0	1428	0	798	1.547	transposase IS4 family protein [Cyanothece sp. PCC 7425] >gi|220905855|ref|YP_002481166.1| transposase IS4 family protein [Cyanothece sp. PCC 7425] >gi|220906044|ref|YP_002481355.1| transposase IS4 family protein [Cyanothece sp. PCC 7425] >gi|220906504|ref|YP_002481815.1| transposase IS4 family protein [Cyanothece sp. PCC 7425] >gi|220906751|ref|YP_002482062.1| transposase IS4 family protein [Cya…	0	1428	transposase IS4 family protein [Cyanothece sp. PCC 7425] >gi|220905855|ref|YP_002481166.1| transposase IS4 family protein [Cyanothece sp. PCC 7425] >gi|220906044|ref|YP_002481355.1| transposase IS4 family protein [Cyanothece sp. PCC 7425] >gi|220906504|ref|YP_002481815.1| transposase IS4 family protein [Cyanothece sp. PCC 7425] >gi|220906751|ref|YP_002482062.1| transposase IS4 family protein [Cya…	0	1428
Cya7425_R_4	REMBX_TRANS_RATIO15	1399	25	6	0	0	1	0	0	0	0	1	0	1	Cya7425/	ISPpa1ORF1	6.39499e-139	1255	4	1197	1248	0.897	ISMdi13	7.09644e-32	150	0	345	1416	0.107	237	ISMdi13	7.09644e-32	150	0	345	1416	0.107	transposase mutator type [Cyanothece sp. PCC 7425] >gi|220910614|ref|YP_002485924.1| transposase mutator type [Cyanothece sp. PCC 7425] >gi|220910643|ref|YP_002485953.1| transposase mutator type [Cyanothece sp. PCC 7425] >gi|220910722|ref|YP_002486032.1| transposase mutator type [Cyanothece sp. PCC 7425] >gi|220910771|ref|YP_002486081.1| transposase mutator type [Cyanothece sp. PCC 7425] >gi|2198…	0	2251	0	1272	1.609	transposase mutator type [Cyanothece sp. PCC 7425] >gi|220910614|ref|YP_002485924.1| transposase mutator type [Cyanothece sp. PCC 7425] >gi|220910643|ref|YP_002485953.1| transposase mutator type [Cyanothece sp. PCC 7425] >gi|220910722|ref|YP_002486032.1| transposase mutator type [Cyanothece sp. PCC 7425] >gi|220910771|ref|YP_002486081.1| transposase mutator type [Cyanothece sp. PCC 7425] >gi|2198…	0	2251	transposase mutator type [Cyanothece sp. PCC 7425] >gi|220910614|ref|YP_002485924.1| transposase mutator type [Cyanothece sp. PCC 7425] >gi|220910643|ref|YP_002485953.1| transposase mutator type [Cyanothece sp. PCC 7425] >gi|220910722|ref|YP_002486032.1| transposase mutator type [Cyanothece sp. PCC 7425] >gi|220910771|ref|YP_002486081.1| transposase mutator type [Cyanothece sp. PCC 7425] >gi|2198…	0	2251
Cya7425_R_6	GOOD_IS_AA	1190	172	6	0	0	0	0	0	0	0	0	1	1	Anav/Cya7425/Lyns/	ISAcma27ORF3	3.66129e-125	667	0	507	954	0.561	ISAcma27	1.15707e-148	580	4	1110	1185	0.487	785	ISAcma27	1.15707e-148	580	4	1110	1185	0.487	hypothetical protein [Cyanothece sp. PCC 7425] >gi|220907475|ref|YP_002482786.1| hypothetical protein [Cyanothece sp. PCC 7425] >gi|220909510|ref|YP_002484821.1| hypothetical protein [Cyanothece sp. PCC 7425] >gi|220909620|ref|YP_002484931.1| hypothetical protein [Cyanothece sp. PCC 7425] >gi|220910187|ref|YP_002485498.1| hypothetical protein [Cyanothece sp. PCC 7425] >gi|220910266|ref|YP_0024855…	2.50777e-160	1185	0	663	0.996	transposase [Acaryochloris marina MBIC11017] >gi|158309707|gb|ABW31324.1| transposase/ putative [Acaryochloris marina MBIC11017]	8.28585e-88	701	transposase [Acaryochloris marina MBIC11017] >gi|158309707|gb|ABW31324.1| transposase/ putative [Acaryochloris marina MBIC11017]	8.28585e-88	701
Cya7425_R_7	GOOD_IS_AA	1170	6	3	0	0	0	0	0	0	2	1	0	0	Cya7425/	ISAzs26ORF2	5.76197e-05	99	41	432	1401	0.085	Mica_R_38	2.06887e-12	78	0	104	983	0.067	78	ISMno15	0.519952	36	1	28	1561	0.031	hypothetical protein [Cyanothece sp. PCC 7425] >gi|220908939|ref|YP_002484250.1| hypothetical protein [Cyanothece sp. PCC 7425] >gi|220910374|ref|YP_002485685.1| hypothetical protein [Cyanothece sp. PCC 7425] >gi|219862475|gb|ACL42814.1| conserved hypothetical protein [Cyanothece sp. PCC 7425] >gi|219865550|gb|ACL45889.1| conserved hypothetical protein [Cyanothece sp. PCC 7425] >gi|219866985|gb|A…	0	1481	0	834	1.266	hypothetical protein gll3521 [Gloeobacter violaceus PCC 7421] >gi|35214093|dbj|BAC91462.1| gll3521 [Gloeobacter violaceus PCC 7421]	7.13886e-85	688	hypothetical protein MAE_35340 [Microcystis aeruginosa NIES-843] >gi|166367509|ref|YP_001659782.1| transposase [Microcystis aeruginosa NIES-843] >gi|166088648|dbj|BAG03356.1| hypothetical protein MAE_35340 [Microcystis aeruginosa NIES-843] >gi|166089882|dbj|BAG04590.1| transposase [Microcystis aeruginosa NIES-843]	2.57778e-45	415
Cya7425_R_8	ARB_TRANS	1020	16	9	5	0	0	0	0	0	0	0	2	0	Artm/Artp/Cya7425/Noss/Rapb/	ISAtsp7ORF3	3.02681e-75	498	0	597	945	0.488	ISMno11	4.82427e-07	58	0	32	1058	0.057	31	ISMno11	4.82427e-07	58	0	32	1058	0.057	transposase [Cyanothece sp. PCC 7425] >gi|220906071|ref|YP_002481382.1| transposase [Cyanothece sp. PCC 7425] >gi|220906613|ref|YP_002481924.1| transposase [Cyanothece sp. PCC 7425] >gi|220907184|ref|YP_002482495.1| transposase [Cyanothece sp. PCC 7425] >gi|220908405|ref|YP_002483716.1| transposase [Cyanothece sp. PCC 7425] >gi|220908675|ref|YP_002483986.1| transposase [Cyanothece sp. PCC 7425] >…	2.27379e-130	978	0	549	0.959	transposase [Cyanothece sp. PCC 7425] >gi|220906071|ref|YP_002481382.1| transposase [Cyanothece sp. PCC 7425] >gi|220906613|ref|YP_002481924.1| transposase [Cyanothece sp. PCC 7425] >gi|220907184|ref|YP_002482495.1| transposase [Cyanothece sp. PCC 7425] >gi|220908405|ref|YP_002483716.1| transposase [Cyanothece sp. PCC 7425] >gi|220908675|ref|YP_002483986.1| transposase [Cyanothece sp. PCC 7425] >…	2.27379e-130	978	transposase [Cyanothece sp. PCC 7425] >gi|220906071|ref|YP_002481382.1| transposase [Cyanothece sp. PCC 7425] >gi|220906613|ref|YP_002481924.1| transposase [Cyanothece sp. PCC 7425] >gi|220907184|ref|YP_002482495.1| transposase [Cyanothece sp. PCC 7425] >gi|220908405|ref|YP_002483716.1| transposase [Cyanothece sp. PCC 7425] >gi|220908675|ref|YP_002483986.1| transposase [Cyanothece sp. PCC 7425] >…	2.27379e-130	978
Cya7425_R_9	ARB_TRANS	1012	22	5	3	1	1	2	1	1	5	0	3	0	Cya7425/Cylr/Rapb/Trie/	ISDge6ORF1	2.92736e-26	182	19	441	1005	0.18	IS1515	2.03484e-05	52	7	74	871	0.051	57	IS1515	2.03484e-05	52	7	74	871	0.051	transposase_c_ IS4 family protein [Cyanothece sp. PCC 7425] >gi|220908296|ref|YP_002483607.1| transposase_c_ IS4 family protein [Cyanothece sp. PCC 7425] >gi|220908367|ref|YP_002483678.1| transposase_c_ IS4 family protein [Cyanothece sp. PCC 7425] >gi|220908488|ref|YP_002483799.1| transposase_c_ IS4 family protein [Cyanothece sp. PCC 7425] >gi|219864907|gb|ACL45246.1| transposase_c_ IS4 family pr…	1.80393e-164	870	0	504	0.86	transposase/ IS4 family protein [Cyanothece sp. PCC 7425] >gi|220908296|ref|YP_002483607.1| transposase/ IS4 family protein [Cyanothece sp. PCC 7425] >gi|220908367|ref|YP_002483678.1| transposase/ IS4 family protein [Cyanothece sp. PCC 7425] >gi|220908488|ref|YP_002483799.1| transposase/ IS4 family protein [Cyanothece sp. PCC 7425] >gi|219864907|gb|ACL45246.1| transposase/ IS4 family protein [Cya…	1.80393e-164	870	transposase/ IS4 family protein [Cyanothece sp. PCC 7425] >gi|220908296|ref|YP_002483607.1| transposase/ IS4 family protein [Cyanothece sp. PCC 7425] >gi|220908367|ref|YP_002483678.1| transposase/ IS4 family protein [Cyanothece sp. PCC 7425] >gi|220908488|ref|YP_002483799.1| transposase/ IS4 family protein [Cyanothece sp. PCC 7425] >gi|219864907|gb|ACL45246.1| transposase/ IS4 family protein [Cya…	1.80393e-164	870
Cya7822_R_1	GOOD_IS_AA	6810	7	4	0	0	0	0	0	0	0	0	0	3	Cya7822/	ISSde12ORF1	8.90881e-09	139	9	405	888	0.02	ISCARN111	0.252267	40	0	28	1489	0.006	25	ISCARN111	0.252267	40	0	28	1489	0.006	hypothetical protein Cyan7822_2950 [Cyanothece sp. PCC 7822] >gi|306983026|gb|ADN14907.1| hypothetical protein Cyan7822_2950 [Cyanothece sp. PCC 7822]	0	2527	0	1653	0.371	integrase family protein [Cyanothece sp. PCC 7822] >gi|307153116|ref|YP_003888500.1| integrase family protein [Cyanothece sp. PCC 7822] >gi|307154318|ref|YP_003889702.1| integrase family protein [Cyanothece sp. PCC 7822] >gi|306982693|gb|ADN14574.1| integrase family protein [Cyanothece sp. PCC 7822] >gi|306983344|gb|ADN15225.1| integrase family protein [Cyanothece sp. PCC 7822] >gi|306984546|gb|A…	1.92375e-119	990	putative transposase [Sphingobacterium sp. PM2-P1-29]	1.30976e-07	154
Cya7822_R_10	ARB_TRANS	913	18	9	0	0	0	0	3	0	1	3	2	0	Cya7424/Cya7822/Cya8801/Cya8802/scys6803/Trie/	ISAva8ORF2	1.97293e-79	740	0	669	678	0.811	Noss_R_14	1.2281e-102	410	7	778	915	0.449	555	ISAva8	5.95834e-94	378	7	787	909	0.414	Transposase and inactivated derivatives-like protein [Cyanothece sp. PCC 7822] >gi|307149896|ref|YP_003890939.1| Transposase and inactivated derivatives-like protein [Cyanothece sp. PCC 7822] >gi|307152448|ref|YP_003887832.1| transposase and inactivated derivatives-like protein [Cyanothece sp. PCC 7822] >gi|307153577|ref|YP_003888961.1| transposase and inactivated derivatives-like protein [Cyanot…	2.61354e-98	770	0	459	0.843	Transposase and inactivated derivatives-like protein [Cyanothece sp. PCC 7822] >gi|307149896|ref|YP_003890939.1| Transposase and inactivated derivatives-like protein [Cyanothece sp. PCC 7822] >gi|307152448|ref|YP_003887832.1| transposase and inactivated derivatives-like protein [Cyanothece sp. PCC 7822] >gi|307153577|ref|YP_003888961.1| transposase and inactivated derivatives-like protein [Cyanot…	2.61354e-98	770	Transposase and inactivated derivatives-like protein [Cyanothece sp. PCC 7822] >gi|307149896|ref|YP_003890939.1| Transposase and inactivated derivatives-like protein [Cyanothece sp. PCC 7822] >gi|307152448|ref|YP_003887832.1| transposase and inactivated derivatives-like protein [Cyanothece sp. PCC 7822] >gi|307153577|ref|YP_003888961.1| transposase and inactivated derivatives-like protein [Cyanot…	2.61354e-98	770
Cya7822_R_17	ARB_MGE	618	4	4	0	0	0	0	0	0	0	0	0	0	Cya7822/	ISRsp8ORF1	3.08494	55	2	168	1545	0.089	Orit_R_10	0.0771515	38	0	27	4613	0.061	24	ISMysp5	0.939897	34	1	54	1117	0.055	DnaB domain-containing protein helicase domain-containing protein [Cyanothece sp. PCC 7822] >gi|306984708|gb|ADN16589.1| DnaB domain protein helicase domain protein [Cyanothece sp. PCC 7822]	6.34955e-144	1104	0	618	1.786	DnaB domain-containing protein helicase domain-containing protein [Cyanothece sp. PCC 7822] >gi|306984708|gb|ADN16589.1| DnaB domain protein helicase domain protein [Cyanothece sp. PCC 7822]	6.34955e-144	1104	NO	NO	NO
Cya7822_R_25	REMBX_TRANS_RATIO15	506	67	1	1	1	3	0	0	2	0	1	0	0	Crow/Cya7822/Lyns/	ISSoc6ORF2	2.56838e-65	615	0	504	1248	1.215	Cya7822_R_7	0	866	0	506	1158	1.711	477	ISSoc6	8.71526e-13	78	6	406	1806	0.154	IS605 OrfB family transposase [Cyanothece sp. PCC 7822] >gi|307153890|ref|YP_003889274.1| IS605 OrfB family transposase [Cyanothece sp. PCC 7822] >gi|306983010|gb|ADN14891.1| transposase_c_ IS605 OrfB family [Cyanothece sp. PCC 7822] >gi|306984118|gb|ADN15999.1| transposase_c_ IS605 OrfB family [Cyanothece sp. PCC 7822]	1.10963e-110	852	0	504	1.684	IS605 OrfB family transposase [Cyanothece sp. PCC 7822] >gi|307153890|ref|YP_003889274.1| IS605 OrfB family transposase [Cyanothece sp. PCC 7822] >gi|306983010|gb|ADN14891.1| transposase/ IS605 OrfB family [Cyanothece sp. PCC 7822] >gi|306984118|gb|ADN15999.1| transposase/ IS605 OrfB family [Cyanothece sp. PCC 7822]	1.10963e-110	852	IS605 OrfB family transposase [Cyanothece sp. PCC 7822] >gi|307153890|ref|YP_003889274.1| IS605 OrfB family transposase [Cyanothece sp. PCC 7822] >gi|306983010|gb|ADN14891.1| transposase/ IS605 OrfB family [Cyanothece sp. PCC 7822] >gi|306984118|gb|ADN15999.1| transposase/ IS605 OrfB family [Cyanothece sp. PCC 7822]	1.10963e-110	852
Cya7822_R_3	ARB_TRANS	1713	6	4	0	0	0	1	0	0	0	0	1	0	Cya7822/Trie/	ISAcma11ORF1	0.0544197	75	48	525	966	0.044	Cya7822_R_11	0	1536	0	836	836	0.897	809	ISCysp9	2.3418e-07	60	0	40	2001	0.035	hypothetical protein Cyan7822_4680 [Cyanothece sp. PCC 7822] >gi|306984705|gb|ADN16586.1| conserved hypothetical protein [Cyanothece sp. PCC 7822]	0	2007	0	1119	1.172	Transposase-like protein/ ISL3 family [Crocosphaera watsonii WH 0003]	3.74731e-32	323	Transposase-like protein/ ISL3 family [Crocosphaera watsonii WH 0003]	3.74731e-32	323
Cya7822_R_6	REMBX_TRANS_RATIO15	1310	29	4	2	1	2	2	1	5	3	4	13	4	Anav/Artm/Artp/Crow/Cya7424/Cya7425/Cya7822/Cya8801/Lyns/Mica/NoAz/Nods/Syne6301/Syne7942/SynJA2/SynJA3/Trie/	ISTosp1ORF1	1.07798e-148	1339	24	1251	1236	1.022	Mica_R_21	8.04921e-126	496	3	879	1313	0.379	629	ISTosp1	4.17328e-104	416	37	889	1372	0.318	putative transposase IS891/IS1136/IS1341 family [Cyanothece sp. PCC 7822] >gi|306981448|gb|ADN13329.1| putative transposase IS891/IS1136/IS1341 family [Cyanothece sp. PCC 7822]	0	2085	0	1251	1.592	putative transposase IS891/IS1136/IS1341 family [Cyanothece sp. PCC 7822] >gi|306981448|gb|ADN13329.1| putative transposase IS891/IS1136/IS1341 family [Cyanothece sp. PCC 7822]	0	2085	putative transposase IS891/IS1136/IS1341 family [Cyanothece sp. PCC 7822] >gi|306981448|gb|ADN13329.1| putative transposase IS891/IS1136/IS1341 family [Cyanothece sp. PCC 7822]	0	2085
Cya7822_R_7	REMBX_TRANS_RATIO15	1158	83	7	4	0	1	3	0	2	0	1	5	0	Anav/Artm/Artp/Crow/Cya7822/Lyns/Mica/NoAz/Nods/	ISSoc6ORF2	4.63329e-124	1126	3	1152	1248	0.972	Cya7822_R_25	0	866	0	506	506	0.748	477	ISCwa2	0.514502	36	2	30	1691	0.031	IS605 OrfB family transposase [Cyanothece sp. PCC 7822] >gi|307153890|ref|YP_003889274.1| IS605 OrfB family transposase [Cyanothece sp. PCC 7822] >gi|306983010|gb|ADN14891.1| transposase_c_ IS605 OrfB family [Cyanothece sp. PCC 7822] >gi|306984118|gb|ADN15999.1| transposase_c_ IS605 OrfB family [Cyanothece sp. PCC 7822]	0	2017	0	1155	1.742	IS605 OrfB family transposase [Cyanothece sp. PCC 7822] >gi|307153890|ref|YP_003889274.1| IS605 OrfB family transposase [Cyanothece sp. PCC 7822] >gi|306983010|gb|ADN14891.1| transposase/ IS605 OrfB family [Cyanothece sp. PCC 7822] >gi|306984118|gb|ADN15999.1| transposase/ IS605 OrfB family [Cyanothece sp. PCC 7822]	0	2017	IS605 OrfB family transposase [Cyanothece sp. PCC 7822] >gi|307153890|ref|YP_003889274.1| IS605 OrfB family transposase [Cyanothece sp. PCC 7822] >gi|306983010|gb|ADN14891.1| transposase/ IS605 OrfB family [Cyanothece sp. PCC 7822] >gi|306984118|gb|ADN15999.1| transposase/ IS605 OrfB family [Cyanothece sp. PCC 7822]	0	2017
Cya7822_R_8	REMBX_TRANS_RATIO15	1101	23	6	0	0	0	0	0	0	2	2	4	0	Cya7424/Cya7822/NoAz/Rapb/Trie/CLOdos/	ISMae23ORF1	1.14034e-140	1269	15	1074	1155	1.153	ISMae23	1.22151e-103	414	50	1094	1230	0.376	765	ISMae23	1.22151e-103	414	50	1094	1230	0.376	transposase [Cyanothece sp. PCC 7822] >gi|306986100|gb|ADN17980.1| transposase [Cyanothece sp. PCC 7822]	0	1761	0	1083	1.599	transposase [Cyanothece sp. PCC 7822] >gi|306986100|gb|ADN17980.1| transposase [Cyanothece sp. PCC 7822]	0	1761	transposase [Cyanothece sp. PCC 7822] >gi|306986100|gb|ADN17980.1| transposase [Cyanothece sp. PCC 7822]	0	1761
Cya8801_R_1	HIGH_PHAGE	2609	66	7	0	2	2	1	0	9	3	7	17	17	Artm/Artp/Crow/Cya51142/Cya7424/Cya7822/Cya8801/Cya8802/Cylr/Glov/Lyns/Nosp/Noss/Rapb/Trie/CLBryh/	IS1167ORF1	1.25203	65	1	99	1275	0.025	Lyns_R_8	0	1700	0	1148	1150	0.652	1029	ISL6	0.335455	38	0	24	1458	0.015	RNA-directed DNA polymerase [Cyanothece sp. PCC 8801] >gi|218246246|ref|YP_002371617.1| RNA-directed DNA polymerase [Cyanothece sp. PCC 8801] >gi|218247739|ref|YP_002373110.1| RNA-directed DNA polymerase [Cyanothece sp. PCC 8801] >gi|218247740|ref|YP_002373111.1| RNA-directed DNA polymerase [Cyanothece sp. PCC 8801] >gi|218166723|gb|ACK65460.1| RNA-directed DNA polymerase (Reverse transcriptase) …	0	3239	0	1821	1.241	RNA-directed DNA polymerase [Cyanothece sp. PCC 8801] >gi|218246246|ref|YP_002371617.1| RNA-directed DNA polymerase [Cyanothece sp. PCC 8801] >gi|218247739|ref|YP_002373110.1| RNA-directed DNA polymerase [Cyanothece sp. PCC 8801] >gi|218247740|ref|YP_002373111.1| RNA-directed DNA polymerase [Cyanothece sp. PCC 8801] >gi|218166723|gb|ACK65460.1| RNA-directed DNA polymerase (Reverse transcriptase) …	0	3239	putative reverse transcriptase-maturase-transposase [Pseudomonas stutzeri A1501] >gi|146281547|ref|YP_001171700.1| putative reverse transcriptase-maturase-transposase [Pseudomonas stutzeri A1501] >gi|146283716|ref|YP_001173869.1| group II intron-encoding maturase [Pseudomonas stutzeri A1501] >gi|145569258|gb|ABP78364.1| putative reverse transcriptase-maturase-transposase [Pseudomonas stutzeri A15…	3.09713e-96	823
Cya8801_R_10	REMBX_TRANS_RATIO15	1053	63	4	0	0	2	1	1	0	1	3	5	4	Cya51142/Cya7424/Cya8801/Cya8802/Mica/	ISNpu5ORF1	3.17845e-100	920	0	1032	1308	0.874	Cya8802_R_8	0	1048	0	542	745	0.995	535	ISNpu6	9.60492e-48	208	16	717	1457	0.198	transposase IS4 family protein [Cyanothece sp. PCC 8801] >gi|218169158|gb|ACK67895.1| transposase IS4 family protein [Cyanothece sp. PCC 8801]	0	1783	0	1029	1.693	transposase IS4 family protein [Cyanothece sp. PCC 8801] >gi|218169158|gb|ACK67895.1| transposase IS4 family protein [Cyanothece sp. PCC 8801]	0	1783	transposase IS4 family protein [Cyanothece sp. PCC 8801] >gi|218169158|gb|ACK67895.1| transposase IS4 family protein [Cyanothece sp. PCC 8801]	0	1783
Cya8801_R_11	REMBX_TRANS_SCORE1000	834	10	5	0	0	4	2	2	0	3	2	4	0	Artm/Artp/Cya7822/Cya8801/Cya8802/Lyns/Mica/scys6803/Trie/	ISTel2ORF2	3.30841e-62	591	5	618	1176	0.709	ISTel2	0.105254	38	17	584	1675	0.046	369	ISTel2	0.105254	38	17	584	1675	0.046	transposase_c_ IS605 OrfB family [Cyanothece sp. PCC 8801] >gi|218169392|gb|ACK68129.1| transposase_c_ IS605 OrfB family [Cyanothece sp. PCC 8801]	4.12101e-152	1136	0	642	1.362	transposase/ IS605 OrfB family [Cyanothece sp. PCC 8801] >gi|218169392|gb|ACK68129.1| transposase/ IS605 OrfB family [Cyanothece sp. PCC 8801]	4.12101e-152	1136	transposase/ IS605 OrfB family [Cyanothece sp. PCC 8801] >gi|218169392|gb|ACK68129.1| transposase/ IS605 OrfB family [Cyanothece sp. PCC 8801]	4.12101e-152	1136
Cya8801_R_13	REMBX_TRANS_RATIO15	614	17	2	0	0	0	9	3	1	0	2	2	0	Cya51142/Cya7424/Cya8801/Cya8802/Mica/scys6803/	IS701ORF1	2.20473e-67	634	0	546	1140	1.033	Cya8801_R_10	9.90619e-140	546	0	273	1053	0.889	273	IS701	1.21216e-43	192	12	574	1389	0.313	putative transposase of IS4 family insertion sequence ISY391c [Cyanothece sp. PCC 8801] >gi|218169660|gb|ACK68396.1| putative transposase of IS4 family insertion sequence ISY391c [Cyanothece sp. PCC 8801]	1.62834e-128	952	0	546	1.55	putative transposase of IS4 family insertion sequence ISY391c [Cyanothece sp. PCC 8801] >gi|218169660|gb|ACK68396.1| putative transposase of IS4 family insertion sequence ISY391c [Cyanothece sp. PCC 8801]	1.62834e-128	952	putative transposase of IS4 family insertion sequence ISY391c [Cyanothece sp. PCC 8801] >gi|218169660|gb|ACK68396.1| putative transposase of IS4 family insertion sequence ISY391c [Cyanothece sp. PCC 8801]	1.62834e-128	952
Cya8801_R_15	OVER15_NOID	526	62	21	17	7	8	5	3	0	0	0	1	0	Acam/Anav/Artm/Artp/Crow/Cya51142/Cya7424/Cya7425/Cya7822/Cya8801/Cya8802/Lyns/Mica/NoAz/Nosp/Noss/scys6803/Syn7002/	ISBf2ORF1	3.08788	54	1	150	1557	0.103	Cya8802_R_10	0	1006	0	526	527	1.913	517	ISCysp11	0.228122	36	0	18	1754	0.068	conserved hypothetical protein [Microcoleus chthonoplastes PCC 7420] >gi|196177067|gb|EDX72076.1| conserved hypothetical protein [Microcoleus chthonoplastes PCC 7420]	4.91028e-90	694	0	519	1.319	hypothetical protein sll0740 [Synechocystis sp. PCC 6803] >gi|383323719|ref|YP_005384573.1| sll0740 gene product [Synechocystis sp. PCC 6803 substr. GT-I] >gi|383326888|ref|YP_005387742.1| sll0740 gene product [Synechocystis sp. PCC 6803 substr. PCC-P] >gi|383492772|ref|YP_005410449.1| sll0740 gene product [Synechocystis sp. PCC 6803 substr. PCC-N] >gi|384438040|ref|YP_005652765.1| sll0740 gene p…	5.88326e-83	652	NO	NO	NO
Cya8801_R_2	REMBX_TRANS_SCORE1000	1819	100	7	0	1	0	0	0	0	0	1	1	0	Cya7822/Cya8801/Cya8802/Noss/	ISCysp13ORF2	5.99703e-140	1265	16	1266	1260	0.695	Cya8802_R_2	0	3382	0	1734	1734	1.859	1717	ISCysp14	6.2387e-53	228	120	1575	1822	0.125	transposase IS891/IS1136/IS1341 family [Cyanothece sp. PCC 8801] >gi|218245706|ref|YP_002371077.1| transposase IS891/IS1136/IS1341 family [Cyanothece sp. PCC 8801] >gi|218165937|gb|ACK64674.1| putative transposase IS891/IS1136/IS1341 family [Cyanothece sp. PCC 8801] >gi|218166184|gb|ACK64921.1| putative transposase IS891/IS1136/IS1341 family [Cyanothece sp. PCC 8801]	0	2273	0	1272	1.25	transposase IS891/IS1136/IS1341 family [Cyanothece sp. PCC 8801] >gi|218245706|ref|YP_002371077.1| transposase IS891/IS1136/IS1341 family [Cyanothece sp. PCC 8801] >gi|218165937|gb|ACK64674.1| putative transposase IS891/IS1136/IS1341 family [Cyanothece sp. PCC 8801] >gi|218166184|gb|ACK64921.1| putative transposase IS891/IS1136/IS1341 family [Cyanothece sp. PCC 8801]	0	2273	transposase IS891/IS1136/IS1341 family [Cyanothece sp. PCC 8801] >gi|218245706|ref|YP_002371077.1| transposase IS891/IS1136/IS1341 family [Cyanothece sp. PCC 8801] >gi|218165937|gb|ACK64674.1| putative transposase IS891/IS1136/IS1341 family [Cyanothece sp. PCC 8801] >gi|218166184|gb|ACK64921.1| putative transposase IS891/IS1136/IS1341 family [Cyanothece sp. PCC 8801]	0	2273
Cya8801_R_3	REMBX_TRANS_SCORE1000	1618	11	13	0	0	1	1	0	2	2	0	5	0	Crow/Cya51142/Cya7424/Cya7822/Cya8801/Cya8802/	IS8402ORF1	1.61842e-48	476	27	942	1197	0.294	Crow_R_8	4.26239e-29	140	8	447	1707	0.087	305	ISNpu4	0.0169899	42	0	121	1272	0.026	transposase IS4 family protein [Cyanothece sp. PCC 8801] >gi|218203881|ref|YP_002364736.1| transposase IS4 family protein [Cyanothece sp. PCC 8801] >gi|218203889|ref|YP_002364744.1| transposase IS4 family protein [Cyanothece sp. PCC 8801] >gi|218203939|ref|YP_002364792.1| transposase IS4 family protein [Cyanothece sp. PCC 8801] >gi|218203959|ref|YP_002364812.1| transposase IS4 family protein [Cya…	2.27106e-158	1203	0	999	0.744	transposase IS4 family protein [Cyanothece sp. PCC 8801] >gi|218203881|ref|YP_002364736.1| transposase IS4 family protein [Cyanothece sp. PCC 8801] >gi|218203889|ref|YP_002364744.1| transposase IS4 family protein [Cyanothece sp. PCC 8801] >gi|218203939|ref|YP_002364792.1| transposase IS4 family protein [Cyanothece sp. PCC 8801] >gi|218203959|ref|YP_002364812.1| transposase IS4 family protein [Cya…	2.27106e-158	1203	transposase IS4 family protein [Cyanothece sp. PCC 8801] >gi|218203881|ref|YP_002364736.1| transposase IS4 family protein [Cyanothece sp. PCC 8801] >gi|218203889|ref|YP_002364744.1| transposase IS4 family protein [Cyanothece sp. PCC 8801] >gi|218203939|ref|YP_002364792.1| transposase IS4 family protein [Cyanothece sp. PCC 8801] >gi|218203959|ref|YP_002364812.1| transposase IS4 family protein [Cya…	2.27106e-158	1203
Cya8801_R_4	ARB_TRANS	1428	0	3	0	0	2	0	0	0	4	1	6	8	Crow/Cya51142/Cya7822/Cya8801/Cya8802/Trie/	ISAcma37ORF1	9.41616e-37	374	1	366	1161	0.262	ISWpi4	0.0522232	40	0	25	1011	0.028	23	ISWpi4	0.0522232	40	0	25	1011	0.028	hypothetical protein PCC8801_4456 [Cyanothece sp. PCC 8801] >gi|218203874|ref|YP_002364729.1| hypothetical protein PCC8801_4480 [Cyanothece sp. PCC 8801] >gi|218247741|ref|YP_002373112.1| hypothetical protein PCC8801_2966 [Cyanothece sp. PCC 8801] >gi|218168219|gb|ACK66956.1| hypothetical protein PCC8801_2966 [Cyanothece sp. PCC 8801] >gi|218169639|gb|ACK68375.1| hypothetical protein PCC8801_4456…	8.0076e-87	697	0	399	0.488	transposase IS4 [Cyanothece sp. ATCC 51142] >gi|354556520|ref|ZP_08975814.1| transposase IS4 family protein [Cyanothece sp. ATCC 51472] >gi|171701571|gb|ACB54551.1| putative Transposase/ IS4 [Cyanothece sp. ATCC 51142] >gi|353551570|gb|EHC20972.1| transposase IS4 family protein [Cyanothece sp. ATCC 51472]	1.6294e-61	543	transposase IS4 [Cyanothece sp. ATCC 51142] >gi|354556520|ref|ZP_08975814.1| transposase IS4 family protein [Cyanothece sp. ATCC 51472] >gi|171701571|gb|ACB54551.1| putative Transposase/ IS4 [Cyanothece sp. ATCC 51142] >gi|353551570|gb|EHC20972.1| transposase IS4 family protein [Cyanothece sp. ATCC 51472]	1.6294e-61	543
Cya8801_R_5	REMBX_TRANS_RATIO15	1418	23	6	0	0	1	0	1	1	0	3	2	1	Cya51142/Cya7424/Cya7822/Cya8801/Lyns/Mica/Nosp/	ISMae36ORF1	4.67754e-121	1101	3	1191	1212	0.776	Cya8801_R_6	0	2364	4	1213	1297	1.667	1203	ISMae36	1.13806e-73	304	25	763	1422	0.214	transposase IS204/IS1001/IS1096/IS1165 family protein [Cyanothece sp. PCC 8801] >gi|218248259|ref|YP_002373630.1| transposase IS204/IS1001/IS1096/IS1165 family protein [Cyanothece sp. PCC 8801] >gi|218248758|ref|YP_002374129.1| transposase IS204/IS1001/IS1096/IS1165 family protein [Cyanothece sp. PCC 8801] >gi|218167123|gb|ACK65860.1| transposase IS204/IS1001/IS1096/IS1165 family protein [Cyanoth…	0	2144	0	1224	1.512	transposase IS204/IS1001/IS1096/IS1165 family protein [Cyanothece sp. PCC 8801] >gi|218248259|ref|YP_002373630.1| transposase IS204/IS1001/IS1096/IS1165 family protein [Cyanothece sp. PCC 8801] >gi|218248758|ref|YP_002374129.1| transposase IS204/IS1001/IS1096/IS1165 family protein [Cyanothece sp. PCC 8801] >gi|218167123|gb|ACK65860.1| transposase IS204/IS1001/IS1096/IS1165 family protein [Cyanoth…	0	2144	transposase IS204/IS1001/IS1096/IS1165 family protein [Cyanothece sp. PCC 8801] >gi|218248259|ref|YP_002373630.1| transposase IS204/IS1001/IS1096/IS1165 family protein [Cyanothece sp. PCC 8801] >gi|218248758|ref|YP_002374129.1| transposase IS204/IS1001/IS1096/IS1165 family protein [Cyanothece sp. PCC 8801] >gi|218167123|gb|ACK65860.1| transposase IS204/IS1001/IS1096/IS1165 family protein [Cyanoth…	0	2144
Cya8801_R_7	REMBX_TRANS_RATIO15	1176	20	5	0	0	0	0	1	3	3	1	4	0	Crow/Cya8801/Cya8802/Mica/Trie/	IS4SaORF1	2.78386e-108	990	5	1002	1014	0.842	Cya8801_R_14	0	1126	0	573	573	0.957	569	IS4Sa	3.28682e-73	302	26	693	1303	0.257	transposase IS4 family protein [Cyanothece sp. PCC 8801] >gi|218248581|ref|YP_002373952.1| transposase IS4 family protein [Cyanothece sp. PCC 8801] >gi|218168613|gb|ACK67350.1| transposase IS4 family protein [Cyanothece sp. PCC 8801] >gi|218169059|gb|ACK67796.1| transposase IS4 family protein [Cyanothece sp. PCC 8801]	0	1798	0	1017	1.529	transposase IS4 family protein [Cyanothece sp. PCC 8801] >gi|218248581|ref|YP_002373952.1| transposase IS4 family protein [Cyanothece sp. PCC 8801] >gi|218168613|gb|ACK67350.1| transposase IS4 family protein [Cyanothece sp. PCC 8801] >gi|218169059|gb|ACK67796.1| transposase IS4 family protein [Cyanothece sp. PCC 8801]	0	1798	transposase IS4 family protein [Cyanothece sp. PCC 8801] >gi|218248581|ref|YP_002373952.1| transposase IS4 family protein [Cyanothece sp. PCC 8801] >gi|218168613|gb|ACK67350.1| transposase IS4 family protein [Cyanothece sp. PCC 8801] >gi|218169059|gb|ACK67796.1| transposase IS4 family protein [Cyanothece sp. PCC 8801]	0	1798
Cya8801_R_8	REMBX_TRANS_SCORE1000	1153	17	5	0	0	0	0	1	0	0	0	0	0	Cya8801/	ISCaa6ORF1	3.06724e-27	291	29	864	825	0.252	Cya8802_R_5	0	2296	0	1153	1156	1.991	1151	ISOt6	2.32553e-05	52	6	81	908	0.045	transposase IS4 family protein [Cyanothece sp. PCC 8801] >gi|218169209|gb|ACK67946.1| transposase IS4 family protein [Cyanothece sp. PCC 8801]	0	1723	0	990	1.494	transposase IS4 family protein [Cyanothece sp. PCC 8801] >gi|218169209|gb|ACK67946.1| transposase IS4 family protein [Cyanothece sp. PCC 8801]	0	1723	transposase IS4 family protein [Cyanothece sp. PCC 8801] >gi|218169209|gb|ACK67946.1| transposase IS4 family protein [Cyanothece sp. PCC 8801]	0	1723
Cya8801_R_9	REMBX_TRANS_RATIO15	1087	9	5	0	0	1	1	1	2	1	2	9	2	Cya7822/Cya8801/Cya8802/Trie/	ISMae24ORF1	8.63522e-117	1063	0	993	996	0.978	ISMae24	2.65556e-99	398	6	941	1084	0.366	648	ISMae24	2.65556e-99	398	6	941	1084	0.366	transposase [Cyanothece sp. PCC 8801] >gi|218245515|ref|YP_002370886.1| transposase [Cyanothece sp. PCC 8801] >gi|218246820|ref|YP_002372191.1| transposase [Cyanothece sp. PCC 8801] >gi|256818701|ref|YP_003135768.1| Transposase and inactivated derivatives-like protein [Cyanothece sp. PCC 8802] >gi|257058282|ref|YP_003136170.1| transposase and inactivated derivatives-like protein [Cyanothece sp. P…	0	1711	0	996	1.574	transposase [Cyanothece sp. PCC 8801] >gi|218245515|ref|YP_002370886.1| transposase [Cyanothece sp. PCC 8801] >gi|218246820|ref|YP_002372191.1| transposase [Cyanothece sp. PCC 8801] >gi|256818701|ref|YP_003135768.1| Transposase and inactivated derivatives-like protein [Cyanothece sp. PCC 8802] >gi|257058282|ref|YP_003136170.1| transposase and inactivated derivatives-like protein [Cyanothece sp. P…	0	1711	transposase [Cyanothece sp. PCC 8801] >gi|218245515|ref|YP_002370886.1| transposase [Cyanothece sp. PCC 8801] >gi|218246820|ref|YP_002372191.1| transposase [Cyanothece sp. PCC 8801] >gi|256818701|ref|YP_003135768.1| Transposase and inactivated derivatives-like protein [Cyanothece sp. PCC 8802] >gi|257058282|ref|YP_003136170.1| transposase and inactivated derivatives-like protein [Cyanothece sp. P…	0	1711
Cya8802_R_1	REMBX_TRANS_SCORE1000	2143	31	3	0	0	0	1	0	0	0	0	8	6	Anav/Cya7424/Cya7822/Cya8801/Cya8802/Lyns/Nosp/Noss/	ISAcma46ORF1	0	1716	1	1623	1653	0.801	ISAcma46	2.11041e-53	230	17	1002	1864	0.107	659	ISAcma46	2.11041e-53	230	17	1002	1864	0.107	transposase IS4 family protein [Cyanothece sp. PCC 8802] >gi|256592461|gb|ACV03331.1| transposase IS4 family protein [Cyanothece sp. PCC 8802]	0	3060	0	1707	1.428	transposase IS4 family protein [Cyanothece sp. PCC 8802] >gi|256592461|gb|ACV03331.1| transposase IS4 family protein [Cyanothece sp. PCC 8802]	0	3060	transposase IS4 family protein [Cyanothece sp. PCC 8802] >gi|256592461|gb|ACV03331.1| transposase IS4 family protein [Cyanothece sp. PCC 8802]	0	3060
Cya8802_R_10	OVER15_NOID	527	92	46	8	11	1	1	3	2	5	10	5	0	Acam/Anav/Artm/Artp/Crow/Cya51142/Cya7424/Cya7425/Cya7822/Cya8801/Cya8802/Cylr/Lyns/Mica/NoAz/Nods/Nosp/Noss/scys6803/Syne6301/Syne7942/Trie/	ISL3ORF1	4.07535	53	0	69	1302	0.101	Cya8801_R_15	0	1006	0	526	526	1.909	517	IS1381D	0.79781	34	0	20	823	0.065	conserved hypothetical protein [Microcoleus chthonoplastes PCC 7420] >gi|196177067|gb|EDX72076.1| conserved hypothetical protein [Microcoleus chthonoplastes PCC 7420]	5.12764e-88	681	0	522	1.292	hypothetical protein sll0740 [Synechocystis sp. PCC 6803] >gi|383323719|ref|YP_005384573.1| sll0740 gene product [Synechocystis sp. PCC 6803 substr. GT-I] >gi|383326888|ref|YP_005387742.1| sll0740 gene product [Synechocystis sp. PCC 6803 substr. PCC-P] >gi|383492772|ref|YP_005410449.1| sll0740 gene product [Synechocystis sp. PCC 6803 substr. PCC-N] >gi|384438040|ref|YP_005652765.1| sll0740 gene p…	2.74154e-82	647	NO	NO	NO
Cya8802_R_2	REMBX_TRANS_SCORE1000	1734	10	1	0	0	0	0	0	0	0	2	4	1	Crow/Cya51142/Cya7822/Cya8801/Cya8802/	ISCysp13ORF2	2.37771e-138	1251	16	1266	1260	0.721	Cya8801_R_2	0	3382	0	1734	1819	1.95	1717	ISCysp13	5.5661e-47	206	15	384	1836	0.119	putative transposase IS891/IS1136/IS1341 family [Cyanothece sp. PCC 8802] >gi|257059455|ref|YP_003137343.1| transposase IS891/IS1136/IS1341 family [Cyanothece sp. PCC 8802] >gi|256589621|gb|ACV00508.1| putative transposase IS891/IS1136/IS1341 family [Cyanothece sp. PCC 8802] >gi|256592571|gb|ACV03409.1| putative transposase IS891/IS1136/IS1341 family [Cyanothece sp. PCC 8802]	0	2272	0	1272	1.31	putative transposase IS891/IS1136/IS1341 family [Cyanothece sp. PCC 8802] >gi|257059455|ref|YP_003137343.1| transposase IS891/IS1136/IS1341 family [Cyanothece sp. PCC 8802] >gi|256589621|gb|ACV00508.1| putative transposase IS891/IS1136/IS1341 family [Cyanothece sp. PCC 8802] >gi|256592571|gb|ACV03409.1| putative transposase IS891/IS1136/IS1341 family [Cyanothece sp. PCC 8802]	0	2272	putative transposase IS891/IS1136/IS1341 family [Cyanothece sp. PCC 8802] >gi|257059455|ref|YP_003137343.1| transposase IS891/IS1136/IS1341 family [Cyanothece sp. PCC 8802] >gi|256589621|gb|ACV00508.1| putative transposase IS891/IS1136/IS1341 family [Cyanothece sp. PCC 8802] >gi|256592571|gb|ACV03409.1| putative transposase IS891/IS1136/IS1341 family [Cyanothece sp. PCC 8802]	0	2272
Cya8802_R_5	REMBX_TRANS_SCORE1000	1156	10	6	0	0	0	0	1	0	0	0	0	0	Cya8801/Cya8802/Trie/	ISCaa6ORF1	6.20116e-28	297	29	864	825	0.257	Cya8801_R_8	0	2296	0	1153	1153	1.986	1151	ISOt6	2.33171e-05	52	6	81	908	0.045	transposase IS4 family protein [Cyanothece sp. PCC 8802] >gi|257059423|ref|YP_003137311.1| transposase IS4 family protein [Cyanothece sp. PCC 8802] >gi|257061747|ref|YP_003139635.1| transposase IS4 family protein [Cyanothece sp. PCC 8802] >gi|256589589|gb|ACV00476.1| transposase IS4 family protein [Cyanothece sp. PCC 8802] >gi|256591913|gb|ACV02800.1| transposase IS4 family protein [Cyanothece sp…	0	1720	0	990	1.488	transposase IS4 family protein [Cyanothece sp. PCC 8802] >gi|257059423|ref|YP_003137311.1| transposase IS4 family protein [Cyanothece sp. PCC 8802] >gi|257061747|ref|YP_003139635.1| transposase IS4 family protein [Cyanothece sp. PCC 8802] >gi|256589589|gb|ACV00476.1| transposase IS4 family protein [Cyanothece sp. PCC 8802] >gi|256591913|gb|ACV02800.1| transposase IS4 family protein [Cyanothece sp…	0	1720	transposase IS4 family protein [Cyanothece sp. PCC 8802] >gi|257059423|ref|YP_003137311.1| transposase IS4 family protein [Cyanothece sp. PCC 8802] >gi|257061747|ref|YP_003139635.1| transposase IS4 family protein [Cyanothece sp. PCC 8802] >gi|256589589|gb|ACV00476.1| transposase IS4 family protein [Cyanothece sp. PCC 8802] >gi|256591913|gb|ACV02800.1| transposase IS4 family protein [Cyanothece sp…	0	1720
Cya8802_R_7	ARB_TRANS	957	17	6	0	2	0	0	1	1	1	0	4	2	Cya8801/Cya8802/scys6803/SynJA2/	ISMae21ORF1	4.95335e-81	754	1	642	846	0.788	ISMae21	3.68641e-141	552	17	953	950	0.577	691	ISMae21	3.68641e-141	552	17	953	950	0.577	transposase [Cyanothece sp. PCC 8801] >gi|256818698|ref|YP_003135765.1| transposase family protein [Cyanothece sp. PCC 8802] >gi|257058585|ref|YP_003136473.1| transposase family protein [Cyanothece sp. PCC 8802] >gi|257059773|ref|YP_003137661.1| transposase family protein [Cyanothece sp. PCC 8802] >gi|257060682|ref|YP_003138570.1| transposase family protein [Cyanothece sp. PCC 8802] >gi|257061748…	2.53767e-143	890	0	507	0.93	transposase [Cyanothece sp. PCC 8801] >gi|256818698|ref|YP_003135765.1| transposase family protein [Cyanothece sp. PCC 8802] >gi|257058585|ref|YP_003136473.1| transposase family protein [Cyanothece sp. PCC 8802] >gi|257059773|ref|YP_003137661.1| transposase family protein [Cyanothece sp. PCC 8802] >gi|257060682|ref|YP_003138570.1| transposase family protein [Cyanothece sp. PCC 8802] >gi|257061748…	2.53767e-143	890	transposase [Cyanothece sp. PCC 8801] >gi|256818698|ref|YP_003135765.1| transposase family protein [Cyanothece sp. PCC 8802] >gi|257058585|ref|YP_003136473.1| transposase family protein [Cyanothece sp. PCC 8802] >gi|257059773|ref|YP_003137661.1| transposase family protein [Cyanothece sp. PCC 8802] >gi|257060682|ref|YP_003138570.1| transposase family protein [Cyanothece sp. PCC 8802] >gi|257061748…	2.53767e-143	890
Cya8802_R_8	GOOD_IS_AA	745	8	4	0	0	0	0	0	0	1	0	3	0	Cya8801/Cya8802/	ISNpu5ORF1	1.11959e-50	491	0	495	1308	0.659	Cya8801_R_10	0	1048	0	542	1053	1.407	535	IS701	5.17642e-24	120	2	198	1389	0.161	FOG: transposase-like protein [Cyanothece sp. PCC 8802] >gi|257058166|ref|YP_003136054.1| transposase-like protein [Cyanothece sp. PCC 8802] >gi|256588332|gb|ACU99218.1| FOG: transposase-like protein [Cyanothece sp. PCC 8802] >gi|256592445|gb|ACV03315.1| FOG: transposase-like protein [Cyanothece sp. PCC 8802]	1.02962e-180	1318	0	744	1.769	FOG: transposase-like protein [Cyanothece sp. PCC 8802] >gi|257058166|ref|YP_003136054.1| transposase-like protein [Cyanothece sp. PCC 8802] >gi|256588332|gb|ACU99218.1| FOG: transposase-like protein [Cyanothece sp. PCC 8802] >gi|256592445|gb|ACV03315.1| FOG: transposase-like protein [Cyanothece sp. PCC 8802]	1.02962e-180	1318	FOG: transposase-like protein [Cyanothece sp. PCC 8802] >gi|257058166|ref|YP_003136054.1| transposase-like protein [Cyanothece sp. PCC 8802] >gi|256588332|gb|ACU99218.1| FOG: transposase-like protein [Cyanothece sp. PCC 8802] >gi|256592445|gb|ACV03315.1| FOG: transposase-like protein [Cyanothece sp. PCC 8802]	1.02962e-180	1318
Cylr_R_1	REMBX_TRANS_SCORE1000	2208	66	8	0	0	0	0	0	0	0	6	9	7	Cylr/NoAz/Nods/Nosp/Trie/	ISMae10ORF1	4.31413e-164	1474	14	1641	1656	0.668	NoAz_R_2	0	2168	42	2058	2221	0.982	1686	ISCwa1	2.03908e-28	138	4	285	2007	0.063	Putative Transposase IS1634 family [Cylindrospermopsis raciborskii CS-505] >gi|282899572|ref|ZP_06307536.1| conserved hypothetical protein [Cylindrospermopsis raciborskii CS-505] >gi|282900654|ref|ZP_06308596.1| Putative Transposase IS1634 family [Cylindrospermopsis raciborskii CS-505] >gi|282901448|ref|ZP_06309373.1| Putative Transposase IS1634 family [Cylindrospermopsis raciborskii CS-505] >gi|…	0	2993	0	1689	1.356	Putative Transposase IS1634 family [Cylindrospermopsis raciborskii CS-505] >gi|282899572|ref|ZP_06307536.1| conserved hypothetical protein [Cylindrospermopsis raciborskii CS-505] >gi|282900654|ref|ZP_06308596.1| Putative Transposase IS1634 family [Cylindrospermopsis raciborskii CS-505] >gi|282901448|ref|ZP_06309373.1| Putative Transposase IS1634 family [Cylindrospermopsis raciborskii CS-505] >gi|…	0	2993	Putative Transposase IS1634 family [Cylindrospermopsis raciborskii CS-505] >gi|282899572|ref|ZP_06307536.1| conserved hypothetical protein [Cylindrospermopsis raciborskii CS-505] >gi|282900654|ref|ZP_06308596.1| Putative Transposase IS1634 family [Cylindrospermopsis raciborskii CS-505] >gi|282901448|ref|ZP_06309373.1| Putative Transposase IS1634 family [Cylindrospermopsis raciborskii CS-505] >gi|…	0	2993
Cylr_R_10	REMBX_TRANS_SCORE1000	1236	40	5	1	0	0	1	2	0	3	2	4	1	Cylr/Rapb/	ISCfe1ORF1	3.09038e-57	550	1	612	636	0.445	Cylr_R_16	2.48184e-100	402	0	201	1078	0.325	201	ISCfe1	3.46202e-16	92	14	382	2030	0.074	Transposase IS607 family [Cylindrospermopsis raciborskii CS-505] >gi|281193100|gb|EFA68099.1| Transposase IS607 family [Cylindrospermopsis raciborskii CS-505]	1.68843e-149	1114	0	636	0.901	Transposase IS607 family [Cylindrospermopsis raciborskii CS-505] >gi|281193100|gb|EFA68099.1| Transposase IS607 family [Cylindrospermopsis raciborskii CS-505]	1.68843e-149	1114	Transposase IS607 family [Cylindrospermopsis raciborskii CS-505] >gi|281193100|gb|EFA68099.1| Transposase IS607 family [Cylindrospermopsis raciborskii CS-505]	1.68843e-149	1114
Cylr_R_11	ARB_MGE	1222	5	2	0	1	0	0	0	0	0	1	1	0	Cylr/	ISThsp9ORF2	0.403872	66	7	162	2970	0.054	Cylr_R_25	5.04735e-147	574	0	295	582	0.47	292	ISMae28	1.89431	34	1	23	1597	0.028	hypothetical protein CRC_01020 [Cylindrospermopsis raciborskii CS-505] >gi|281195452|gb|EFA70385.1| hypothetical protein CRC_01020 [Cylindrospermopsis raciborskii CS-505]	0	1941	0	1221	1.588	Similar to tr|Q12JK6|Q12JK6_SHEDO Peptidase S8 and S53 [Microcystis aeruginosa PCC 9806]	1.41549e-168	1350	NO	NO	NO
Cylr_R_12	REMBX_TRANS_RATIO15	1182	29	8	0	0	0	0	0	0	0	2	1	0	Cylr/Rapb/	ISAva3ORF1	1.16213e-162	1459	0	1020	1020	1.234	Cylr_R_13	0	2294	0	1150	1150	1.941	1149	ISAva3	0	992	5	1182	1181	0.839	Transposase_c_ IS4 [Cylindrospermopsis raciborskii CS-505] >gi|282901790|ref|ZP_06309702.1| Transposase IS4 family [Cylindrospermopsis raciborskii CS-505] >gi|282901831|ref|ZP_06309739.1| Transposase_c_ IS4 [Cylindrospermopsis raciborskii CS-505] >gi|281193274|gb|EFA68263.1| Transposase_c_ IS4 [Cylindrospermopsis raciborskii CS-505] >gi|281193315|gb|EFA68300.1| Transposase IS4 family [Cylindrospe…	0	1825	0	1020	1.544	Transposase/ IS4 [Cylindrospermopsis raciborskii CS-505] >gi|282901790|ref|ZP_06309702.1| Transposase IS4 family [Cylindrospermopsis raciborskii CS-505] >gi|282901831|ref|ZP_06309739.1| Transposase/ IS4 [Cylindrospermopsis raciborskii CS-505] >gi|281193274|gb|EFA68263.1| Transposase/ IS4 [Cylindrospermopsis raciborskii CS-505] >gi|281193315|gb|EFA68300.1| Transposase IS4 family [Cylindrospermopsi…	0	1825	Transposase/ IS4 [Cylindrospermopsis raciborskii CS-505] >gi|282901790|ref|ZP_06309702.1| Transposase IS4 family [Cylindrospermopsis raciborskii CS-505] >gi|282901831|ref|ZP_06309739.1| Transposase/ IS4 [Cylindrospermopsis raciborskii CS-505] >gi|281193274|gb|EFA68263.1| Transposase/ IS4 [Cylindrospermopsis raciborskii CS-505] >gi|281193315|gb|EFA68300.1| Transposase IS4 family [Cylindrospermopsi…	0	1825
Cylr_R_13	REMBX_TRANS_RATIO15	1150	49	0	1	0	1	0	0	0	1	3	2	4	Cylr/Rapb/Trie/	ISAva3ORF1	1.12049e-162	1459	0	1020	1020	1.269	Cylr_R_12	0	2294	0	1150	1182	1.995	1149	ISAva3	0	964	5	1150	1181	0.838	Transposase_c_ IS4 [Cylindrospermopsis raciborskii CS-505] >gi|282901790|ref|ZP_06309702.1| Transposase IS4 family [Cylindrospermopsis raciborskii CS-505] >gi|282901831|ref|ZP_06309739.1| Transposase_c_ IS4 [Cylindrospermopsis raciborskii CS-505] >gi|281193274|gb|EFA68263.1| Transposase_c_ IS4 [Cylindrospermopsis raciborskii CS-505] >gi|281193315|gb|EFA68300.1| Transposase IS4 family [Cylindrospe…	0	1825	0	1020	1.587	Transposase/ IS4 [Cylindrospermopsis raciborskii CS-505] >gi|282901790|ref|ZP_06309702.1| Transposase IS4 family [Cylindrospermopsis raciborskii CS-505] >gi|282901831|ref|ZP_06309739.1| Transposase/ IS4 [Cylindrospermopsis raciborskii CS-505] >gi|281193274|gb|EFA68263.1| Transposase/ IS4 [Cylindrospermopsis raciborskii CS-505] >gi|281193315|gb|EFA68300.1| Transposase IS4 family [Cylindrospermopsi…	0	1825	Transposase/ IS4 [Cylindrospermopsis raciborskii CS-505] >gi|282901790|ref|ZP_06309702.1| Transposase IS4 family [Cylindrospermopsis raciborskii CS-505] >gi|282901831|ref|ZP_06309739.1| Transposase/ IS4 [Cylindrospermopsis raciborskii CS-505] >gi|281193274|gb|EFA68263.1| Transposase/ IS4 [Cylindrospermopsis raciborskii CS-505] >gi|281193315|gb|EFA68300.1| Transposase IS4 family [Cylindrospermopsi…	0	1825
Cylr_R_16	REMBX_TRANS_RATIO15	1078	6	1	1	3	1	1	0	1	2	5	14	2	Crow/Cya7822/Cylr/Nods/Noss/Trie/	ISCARN56ORF2	4.45833e-57	548	7	804	1200	0.508	Cylr_R_10	2.16134e-100	402	0	201	1236	0.373	201	ISBth15	1.78199e-06	56	0	46	1490	0.052	Transposase_c_ IS891/IS1136/IS1341 [Cylindrospermopsis raciborskii CS-505] >gi|281195372|gb|EFA70306.1| Transposase_c_ IS891/IS1136/IS1341 [Cylindrospermopsis raciborskii CS-505]	0	1884	0	1050	1.748	Transposase/ IS891/IS1136/IS1341 [Cylindrospermopsis raciborskii CS-505] >gi|281195372|gb|EFA70306.1| Transposase/ IS891/IS1136/IS1341 [Cylindrospermopsis raciborskii CS-505]	0	1884	Transposase/ IS891/IS1136/IS1341 [Cylindrospermopsis raciborskii CS-505] >gi|281195372|gb|EFA70306.1| Transposase/ IS891/IS1136/IS1341 [Cylindrospermopsis raciborskii CS-505]	0	1884
Cylr_R_17	ARB_MANY	1005	203	4	2	0	0	0	4	2	1	3	162	25	Crow/Cya7424/Cylr/Mica/Rapb/	ISAba15ORF3	0.924375	62	0	123	792	0.062	ISBun2	0.445024	36	0	18	4739	0.036	18	ISBun2	0.445024	36	0	18	4739	0.036	hypothetical protein CRC_02330 [Cylindrospermopsis raciborskii CS-505] >gi|281194188|gb|EFA69151.1| hypothetical protein CRC_02330 [Cylindrospermopsis raciborskii CS-505]	7.24735e-118	904	0	519	0.9	conserved Crenarchaeal protein/ [Thermodesulfovibrio yellowstonii DSM 11347] >gi|206741980|gb|ACI21037.1| conserved Crenarchaeal protein/ putative [Thermodesulfovibrio yellowstonii DSM 11347]	1.96041e-57	503	NO	NO	NO
Cylr_R_18	ARB_TRANS	959	55	8	6	1	0	1	1	2	3	6	20	7	Anav/Artp/Cya7424/Cya8801/Cya8802/Cylr/Lyns/Nods/Noss/Rapb/	ISCsa8ORF1	0.04605	73	27	693	1701	0.076	Artm_R_22	9.9571e-41	182	8	368	1059	0.19	262	ISWz1	5.16703	32	1	37	5794	0.033	hypothetical protein CRC_01912 [Cylindrospermopsis raciborskii CS-505] >gi|281194564|gb|EFA69518.1| hypothetical protein CRC_01912 [Cylindrospermopsis raciborskii CS-505]	1.43782e-174	1280	21	819	1.335	hypothetical protein gll1414 [Gloeobacter violaceus PCC 7421] >gi|35211979|dbj|BAC89355.1| gll1414 [Gloeobacter violaceus PCC 7421]	1.14438e-87	702	hypothetical Transposase-like protein/ IS1634 family/ partial [Crocosphaera watsonii WH 0003]	6.17292e-09	144
Cylr_R_27	ARB_TRANS	540	84	3	0	2	1	2	1	1	2	41	31	0	Cylr/Nods/Noss/Rapb/Trie/	ISRm5ORF1	0.652198	60	9	117	1194	0.111	Cylr_R_23	8.7384e-07	56	0	33	610	0.104	31	ISCbt2	0.818429	34	0	20	2223	0.063	hypothetical protein CRC_01461 [Cylindrospermopsis raciborskii CS-505] >gi|281195057|gb|EFA69996.1| hypothetical protein CRC_01461 [Cylindrospermopsis raciborskii CS-505]	1.27174e-45	391	0	231	0.724	hypothetical protein [Nostoc sp. PCC 7120] >gi|17134088|dbj|BAB76649.1| all4950 [Nostoc sp. PCC 7120]	2.68222e-36	343	transposase [Anabaena sp. 90]	4.39655e-16	200
Cylr_R_5	ARB_MGE	1585	70	5	1	0	4	3	2	3	9	8	23	12	Artm/Artp/Cya8801/Cya8802/Cylr/scys6803/Syns7803/Syns8102/	ISEc47ORF3	2.16348e-05	104	7	249	1611	0.066	Cylr_R_3	0	1140	12	595	2082	0.719	591	ISCysp12	0.202689	38	0	19	1613	0.024	hypothetical protein CRC_03289 [Cylindrospermopsis raciborskii CS-505] >gi|281193259|gb|EFA68249.1| hypothetical protein CRC_03289 [Cylindrospermopsis raciborskii CS-505]	9.9593e-115	899	0	516	0.567	hypothetical protein [Thermosynechococcus elongatus BP-1] >gi|22296056|dbj|BAC09880.1| tlr2328 [Thermosynechococcus elongatus BP-1]	1.76011e-69	594	NO	NO	NO
Cylr_R_8	ISFINDER_CLOSE	1414	23	12	0	1	0	0	0	0	0	4	4	2	Cya7822/Cylr/NoAz/Nods/Noss/	ISAsp1ORF1	0	1670	1	1218	1221	1.181	Noss_R_9	0	1220	6	1224	1247	0.863	982	ISAsp1	0	1178	11	1224	1419	0.833	Tranposase [Cylindrospermopsis raciborskii CS-505] >gi|282899774|ref|ZP_06307736.1| Transposase_c_ ISL3 family [Cylindrospermopsis raciborskii CS-505] >gi|282900071|ref|ZP_06308029.1| Transposase [Cylindrospermopsis raciborskii CS-505] >gi|282900766|ref|ZP_06308707.1| Transposase_c_ ISL3 family [Cylindrospermopsis raciborskii CS-505] >gi|282901438|ref|ZP_06309363.1| Transposase_c_ ISL3 family [Cy…	0	2132	0	1218	1.508	Tranposase [Cylindrospermopsis raciborskii CS-505] >gi|282899774|ref|ZP_06307736.1| Transposase/ ISL3 family [Cylindrospermopsis raciborskii CS-505] >gi|282900071|ref|ZP_06308029.1| Transposase [Cylindrospermopsis raciborskii CS-505] >gi|282900766|ref|ZP_06308707.1| Transposase/ ISL3 family [Cylindrospermopsis raciborskii CS-505] >gi|282901438|ref|ZP_06309363.1| Transposase/ ISL3 family [Cylindro…	0	2132	Tranposase [Cylindrospermopsis raciborskii CS-505] >gi|282899774|ref|ZP_06307736.1| Transposase/ ISL3 family [Cylindrospermopsis raciborskii CS-505] >gi|282900071|ref|ZP_06308029.1| Transposase [Cylindrospermopsis raciborskii CS-505] >gi|282900766|ref|ZP_06308707.1| Transposase/ ISL3 family [Cylindrospermopsis raciborskii CS-505] >gi|282901438|ref|ZP_06309363.1| Transposase/ ISL3 family [Cylindro…	0	2132
Cylr_R_9	REMBX_TRANS_RATIO15	1319	1	9	0	0	1	0	4	3	2	5	2	2	Cylr/Noss/Rapb/	IS8402ORF1	8.00745e-168	1504	0	1194	1197	1.14	IS8402	2.82664e-144	564	14	1148	1322	0.428	812	IS8402	2.82664e-144	564	14	1148	1322	0.428	Transposase_c_ IS4 [Cylindrospermopsis raciborskii CS-505] >gi|282900204|ref|ZP_06308160.1| Transposase IS4 family [Cylindrospermopsis raciborskii CS-505] >gi|282900989|ref|ZP_06308922.1| Transposase [Cylindrospermopsis raciborskii CS-505] >gi|282901719|ref|ZP_06309634.1| Transposase_c_ IS4 family [Cylindrospermopsis raciborskii CS-505] >gi|282901883|ref|ZP_06309786.1| Transposase IS4 family [Cyl…	0	2116	0	1197	1.604	Transposase/ IS4 [Cylindrospermopsis raciborskii CS-505] >gi|282900204|ref|ZP_06308160.1| Transposase IS4 family [Cylindrospermopsis raciborskii CS-505] >gi|282900989|ref|ZP_06308922.1| Transposase [Cylindrospermopsis raciborskii CS-505] >gi|282901719|ref|ZP_06309634.1| Transposase/ IS4 family [Cylindrospermopsis raciborskii CS-505] >gi|282901883|ref|ZP_06309786.1| Transposase IS4 family [Cylindr…	0	2116	Transposase/ IS4 [Cylindrospermopsis raciborskii CS-505] >gi|282900204|ref|ZP_06308160.1| Transposase IS4 family [Cylindrospermopsis raciborskii CS-505] >gi|282900989|ref|ZP_06308922.1| Transposase [Cylindrospermopsis raciborskii CS-505] >gi|282901719|ref|ZP_06309634.1| Transposase/ IS4 family [Cylindrospermopsis raciborskii CS-505] >gi|282901883|ref|ZP_06309786.1| Transposase IS4 family [Cylindr…	0	2116
FraACN_R_3	OVER20_GOOD_LOCX_TRANS	789	23	25	13	1	10	6	3	12	7	5	9	0	FraACN/FraCcI3/FraDas/FraEu/Frapec/	IS1491ORF2	4.7845e-07	115	37	441	1320	0.146	ISAde5	0.00233764	44	1	44	1270	0.056	36	ISAde5	0.00233764	44	1	44	1270	0.056	hypothetical protein Francci3_1614 [Frankia sp. CcI3] >gi|86567181|gb|ABD10990.1| protein of unknown function DUF574 [Frankia sp. CcI3]	1.25046e-153	1132	0	786	1.435	putative O-methyltransferase [Frankia sp. QA3] >gi|392286390|gb|EIV92414.1| putative O-methyltransferase [Frankia sp. QA3]	3.4414e-147	1091	NO	NO	NO
FraACN_R_4	ARB_MGE	754	32	5	4	1	0	1	0	1	0	0	1	0	FraACN/FraCcI3/FraEu/	IS1491ORF2	3.45164e-07	116	45	537	1320	0.154	ISPpa7	0.0948456	38	0	49	2731	0.05	37	ISPpa7	0.0948456	38	0	49	2731	0.05	hypothetical protein [Frankia alni ACN14a] >gi|111147755|emb|CAJ59414.1| hypothetical protein; putative endonuclease domain [Frankia alni ACN14a]	5.28441e-159	1190	0	747	1.578	HNH endonuclease [Frankia sp. CcI3] >gi|86568378|gb|ABD12187.1| HNH endonuclease [Frankia sp. CcI3]	4.47997e-98	781	NO	NO	NO
FraACN_R_5	ARB_MGE	572	14	7	0	1	0	1	1	0	2	0	2	0	FraACN/FraCcI3/FraDas/FraEu/Frapec/	IS1491ORF2	1.2209e-08	127	26	507	1320	0.222	FraACN_R_6	0	762	0	511	511	1.332	459	IS1245	0.0203896	40	0	23	1414	0.07	hypothetical protein [Frankia alni ACN14a] >gi|111151408|emb|CAJ63123.1| hypothetical protein; putative His-Me finger endonuclease domain [Frankia alni ACN14a]	4.99866e-106	828	0	570	1.448	HNH endonuclease [Frankia sp. QA3] >gi|392285916|gb|EIV91940.1| HNH endonuclease [Frankia sp. QA3]	8.0423e-97	769	NO	NO	NO
FraACN_R_6	GOOD_NX_LOCAL_IS	511	2	1	0	1	0	0	0	0	0	0	0	0	FraACN/Frapec/	ISFsp3ORF2	0.000258522	89	38	372	1305	0.174	FraACN_R_5	0	762	0	511	572	1.491	459	ISArsp6	0.00042722	46	0	28	26712	0.09	hypothetical protein [Frankia alni ACN14a] >gi|111147320|emb|CAJ58969.1| hypothetical protein FRAAL0292 [Frankia alni ACN14a]	1.09465e-87	705	0	507	1.38	HNH endonuclease [Frankia sp. QA3] >gi|392285916|gb|EIV91940.1| HNH endonuclease [Frankia sp. QA3]	8.04988e-83	673	NO	NO	NO
FraCcI3_R_1	REMBX_TRANS_SCORE1000	1920	8	7	1	1	0	0	1	1	1	0	3	6	FraACN/FraCcI3/FraEu/Frapec/	ISCARN22ORF1	7.47247e-56	540	61	1539	1692	0.281	FraCcI3_R_2	1.55122e-35	164	57	857	1899	0.085	581	ISCARN22	0.000136193	50	3	116	2674	0.026	transposase IS66 [Frankia sp. CcI3] >gi|86739594|ref|YP_479994.1| transposase IS66 [Frankia sp. CcI3] >gi|86740754|ref|YP_481154.1| transposase IS66 [Frankia sp. CcI3] >gi|86740775|ref|YP_481175.1| transposase IS66 [Frankia sp. CcI3] >gi|86740780|ref|YP_481180.1| transposase IS66 [Frankia sp. CcI3] >gi|86742679|ref|YP_483079.1| transposase IS66 [Frankia sp. CcI3] >gi|86566080|gb|ABD09889.1| trans…	0	2527	0	1731	1.316	transposase IS66 [Frankia sp. CcI3] >gi|86739594|ref|YP_479994.1| transposase IS66 [Frankia sp. CcI3] >gi|86740754|ref|YP_481154.1| transposase IS66 [Frankia sp. CcI3] >gi|86740775|ref|YP_481175.1| transposase IS66 [Frankia sp. CcI3] >gi|86740780|ref|YP_481180.1| transposase IS66 [Frankia sp. CcI3] >gi|86742679|ref|YP_483079.1| transposase IS66 [Frankia sp. CcI3] >gi|86566080|gb|ABD09889.1| trans…	0	2527	transposase IS66 [Frankia sp. CcI3] >gi|86739594|ref|YP_479994.1| transposase IS66 [Frankia sp. CcI3] >gi|86740754|ref|YP_481154.1| transposase IS66 [Frankia sp. CcI3] >gi|86740775|ref|YP_481175.1| transposase IS66 [Frankia sp. CcI3] >gi|86740780|ref|YP_481180.1| transposase IS66 [Frankia sp. CcI3] >gi|86742679|ref|YP_483079.1| transposase IS66 [Frankia sp. CcI3] >gi|86566080|gb|ABD09889.1| trans…	0	2527
FraCcI3_R_11	REMBX_TRANS_RATIO15	1301	5	3	0	0	0	0	1	0	1	2	6	0	FraACN/FraCcI3/FraEu/Frapec/	IS1629ORF1	1.52622e-70	665	43	1128	1293	0.511	ISAzs22	8.57928e-18	98	10	187	1267	0.075	139	ISAzs22	8.57928e-18	98	10	187	1267	0.075	transposase_c_ IS4 [Frankia sp. CcI3] >gi|86739828|ref|YP_480228.1| transposase_c_ IS4 [Frankia sp. CcI3] >gi|86740822|ref|YP_481222.1| transposase_c_ IS4 [Frankia sp. CcI3] >gi|86565970|gb|ABD09779.1| transposase_c_ IS4 family [Frankia sp. CcI3] >gi|86566690|gb|ABD10499.1| transposase_c_ IS4 family [Frankia sp. CcI3] >gi|86567684|gb|ABD11493.1| transposase_c_ IS4 family [Frankia sp. CcI3]	0	1978	0	1170	1.52	transposase/ IS4 [Frankia sp. CcI3] >gi|86739828|ref|YP_480228.1| transposase/ IS4 [Frankia sp. CcI3] >gi|86740822|ref|YP_481222.1| transposase/ IS4 [Frankia sp. CcI3] >gi|86565970|gb|ABD09779.1| transposase/ IS4 family [Frankia sp. CcI3] >gi|86566690|gb|ABD10499.1| transposase/ IS4 family [Frankia sp. CcI3] >gi|86567684|gb|ABD11493.1| transposase/ IS4 family [Frankia sp. CcI3]	0	1978	transposase/ IS4 [Frankia sp. CcI3] >gi|86739828|ref|YP_480228.1| transposase/ IS4 [Frankia sp. CcI3] >gi|86740822|ref|YP_481222.1| transposase/ IS4 [Frankia sp. CcI3] >gi|86565970|gb|ABD09779.1| transposase/ IS4 family [Frankia sp. CcI3] >gi|86566690|gb|ABD10499.1| transposase/ IS4 family [Frankia sp. CcI3] >gi|86567684|gb|ABD11493.1| transposase/ IS4 family [Frankia sp. CcI3]	0	1978
FraCcI3_R_12	REMBX_TRANS_SCORE1000	1274	5	5	1	0	0	2	3	2	3	6	5	2	FraACN/FraCcI3/Frapec/	ISBlo12ORF2	1.29914e-74	700	35	1185	1320	0.549	Frapec_R_38	2.55527e-138	542	0	499	812	0.425	408	ISBlo12	7.85816e-31	146	8	248	2003	0.115	transposase [Frankia sp. CcI3] >gi|86568975|gb|ABD12784.1| transposase [Frankia sp. CcI3]	0	1820	0	1239	1.429	transposase [Frankia sp. CcI3] >gi|86568975|gb|ABD12784.1| transposase [Frankia sp. CcI3]	0	1820	transposase [Frankia sp. CcI3] >gi|86568975|gb|ABD12784.1| transposase [Frankia sp. CcI3]	0	1820
FraCcI3_R_16	REMBX_TRANS_RATIO15	1009	20	7	0	0	0	0	1	0	1	0	1	0	FraCcI3/Frapec/	IS1066ORF1	2.76689e-45	446	26	972	1065	0.442	ISMsm5	0.000247141	48	0	37	1103	0.048	32	ISMsm5	0.000247141	48	0	37	1103	0.048	ISRSO5-transposase [Frankia sp. CcI3] >gi|86740671|ref|YP_481071.1| ISRSO5-transposase [Frankia sp. CcI3] >gi|86740785|ref|YP_481185.1| ISRSO5-transposase [Frankia sp. CcI3] >gi|86566592|gb|ABD10401.1| ISRSO5-transposase protein [Frankia sp. CcI3] >gi|86567533|gb|ABD11342.1| ISRSO5-transposase protein [Frankia sp. CcI3] >gi|86567647|gb|ABD11456.1| ISRSO5-transposase protein [Frankia sp. CcI3]	0	1733	0	1008	1.718	ISRSO5-transposase [Frankia sp. CcI3] >gi|86740671|ref|YP_481071.1| ISRSO5-transposase [Frankia sp. CcI3] >gi|86740785|ref|YP_481185.1| ISRSO5-transposase [Frankia sp. CcI3] >gi|86566592|gb|ABD10401.1| ISRSO5-transposase protein [Frankia sp. CcI3] >gi|86567533|gb|ABD11342.1| ISRSO5-transposase protein [Frankia sp. CcI3] >gi|86567647|gb|ABD11456.1| ISRSO5-transposase protein [Frankia sp. CcI3]	0	1733	ISRSO5-transposase [Frankia sp. CcI3] >gi|86740671|ref|YP_481071.1| ISRSO5-transposase [Frankia sp. CcI3] >gi|86740785|ref|YP_481185.1| ISRSO5-transposase [Frankia sp. CcI3] >gi|86566592|gb|ABD10401.1| ISRSO5-transposase protein [Frankia sp. CcI3] >gi|86567533|gb|ABD11342.1| ISRSO5-transposase protein [Frankia sp. CcI3] >gi|86567647|gb|ABD11456.1| ISRSO5-transposase protein [Frankia sp. CcI3]	0	1733
FraCcI3_R_17	ARB_TRANS	1005	12	3	3	0	2	0	0	1	0	1	2	0	FraCcI3/Frapec/	ISSar1ORF1	2.24918e-55	533	6	756	780	0.53	ISMau1	2.30325e-17	96	21	362	914	0.096	243	ISMau1	2.30325e-17	96	21	362	914	0.096	response regulator receiver protein [Frankia sp. CcI3] >gi|86740488|ref|YP_480888.1| response regulator receiver protein [Frankia sp. CcI3] >gi|86740764|ref|YP_481164.1| response regulator receiver protein [Frankia sp. CcI3] >gi|86741225|ref|YP_481625.1| response regulator receiver protein [Frankia sp. CcI3] >gi|86565728|gb|ABD09537.1| response regulator receiver protein [Frankia sp. CcI3] >gi|86…	2.13137e-178	1301	0	771	1.295	response regulator receiver protein [Frankia sp. CcI3] >gi|86740488|ref|YP_480888.1| response regulator receiver protein [Frankia sp. CcI3] >gi|86740764|ref|YP_481164.1| response regulator receiver protein [Frankia sp. CcI3] >gi|86741225|ref|YP_481625.1| response regulator receiver protein [Frankia sp. CcI3] >gi|86565728|gb|ABD09537.1| response regulator receiver protein [Frankia sp. CcI3] >gi|86…	2.13137e-178	1301	transposase/ IS4 [Frankia sp. CcI3] >gi|86566536|gb|ABD10345.1| transposase/ IS4 family [Frankia sp. CcI3]	6.016e-128	968
FraCcI3_R_19	REMBX_TRANS_SCORE1000	826	58	9	2	1	7	2	0	4	9	14	10	0	FraACN/FraCcI3/FraDas/FraEu/Frapec/	ISFal2ORF1	3.32591e-123	1117	0	708	708	1.352	ISFal2	0	1012	2	822	826	1.225	698	ISFal2	0	1012	2	822	826	1.225	transposase [Frankia sp. CcI3] >gi|86569622|gb|ABD13431.1| Transposase and inactivated derivatives-like [Frankia sp. CcI3]	6.32166e-146	1079	0	708	1.306	transposase [Frankia sp. CcI3] >gi|86569622|gb|ABD13431.1| Transposase and inactivated derivatives-like [Frankia sp. CcI3]	6.32166e-146	1079	transposase [Frankia sp. CcI3] >gi|86569622|gb|ABD13431.1| Transposase and inactivated derivatives-like [Frankia sp. CcI3]	6.32166e-146	1079
FraCcI3_R_2	REMBX_TRANS_SCORE1000	1899	12	6	0	0	0	0	0	0	0	0	0	2	FraCcI3/FraDas/Frapec/	ISCARN22ORF1	2.21601e-60	579	60	1518	1692	0.305	FraCcI3_R_1	1.53402e-35	164	57	854	1920	0.086	581	ISCARN22	2.1342e-08	64	4	126	2674	0.034	transposase IS66 [Frankia sp. CcI3] >gi|86567431|gb|ABD11240.1| transposase IS66 [Frankia sp. CcI3]	0	2132	0	1599	1.123	transposase IS66 [Frankia sp. CcI3] >gi|86567431|gb|ABD11240.1| transposase IS66 [Frankia sp. CcI3]	0	2132	transposase IS66 [Frankia sp. CcI3] >gi|86567431|gb|ABD11240.1| transposase IS66 [Frankia sp. CcI3]	0	2132
FraCcI3_R_4	REMBX_TRANS_SCORE1000	1695	27	5	0	1	0	0	0	1	0	2	3	4	FraACN/FraCcI3/FraEu/Frapec/	ISFsp3ORF2	1.24408e-06	115	69	723	1305	0.068	FraCcI3_R_6	3.01355e-12	78	18	157	1560	0.046	124	ISHma9	0.0621687	40	3	34	921	0.024	transposase_c_ IS4 [Frankia sp. CcI3] >gi|86739013|ref|YP_479413.1| transposase_c_ IS4 [Frankia sp. CcI3] >gi|86741228|ref|YP_481628.1| transposase_c_ IS4 [Frankia sp. CcI3] >gi|86742692|ref|YP_483092.1| transposase_c_ IS4 [Frankia sp. CcI3] >gi|86565706|gb|ABD09515.1| transposase_c_ IS4 family [Frankia sp. CcI3] >gi|86565875|gb|ABD09684.1| transposase_c_ IS4 family [Frankia sp. CcI3] >gi|8656809…	0	2065	4	1422	1.218	transposase/ IS4 [Frankia sp. CcI3] >gi|86739013|ref|YP_479413.1| transposase/ IS4 [Frankia sp. CcI3] >gi|86741228|ref|YP_481628.1| transposase/ IS4 [Frankia sp. CcI3] >gi|86742692|ref|YP_483092.1| transposase/ IS4 [Frankia sp. CcI3] >gi|86565706|gb|ABD09515.1| transposase/ IS4 family [Frankia sp. CcI3] >gi|86565875|gb|ABD09684.1| transposase/ IS4 family [Frankia sp. CcI3] >gi|86568090|gb|ABD1189…	0	2065	transposase/ IS4 [Frankia sp. CcI3] >gi|86739013|ref|YP_479413.1| transposase/ IS4 [Frankia sp. CcI3] >gi|86741228|ref|YP_481628.1| transposase/ IS4 [Frankia sp. CcI3] >gi|86742692|ref|YP_483092.1| transposase/ IS4 [Frankia sp. CcI3] >gi|86565706|gb|ABD09515.1| transposase/ IS4 family [Frankia sp. CcI3] >gi|86565875|gb|ABD09684.1| transposase/ IS4 family [Frankia sp. CcI3] >gi|86568090|gb|ABD1189…	0	2065
FraCcI3_R_5	REMBX_TRANS_SCORE1000	1635	23	15	0	0	0	0	1	0	0	1	0	0	FraCcI3/	IS1629ORF1	3.07877e-63	603	51	1182	1293	0.369	FraCcI3_R_11	5.60838e-15	88	27	307	1301	0.054	213	IS1629	0.000115699	50	0	48	1462	0.031	transposase_c_ IS4 [Frankia sp. CcI3] >gi|86739897|ref|YP_480297.1| transposase_c_ IS4 [Frankia sp. CcI3] >gi|86740481|ref|YP_480881.1| transposase_c_ IS4 [Frankia sp. CcI3] >gi|86740666|ref|YP_481066.1| transposase_c_ IS4 [Frankia sp. CcI3] >gi|86740755|ref|YP_481155.1| transposase_c_ IS4 [Frankia sp. CcI3] >gi|86741027|ref|YP_481427.1| transposase_c_ IS4 [Frankia sp. CcI3] >gi|86741177|ref|YP_4…	0	2183	0	1299	1.335	transposase/ IS4 [Frankia sp. CcI3] >gi|86739897|ref|YP_480297.1| transposase/ IS4 [Frankia sp. CcI3] >gi|86740481|ref|YP_480881.1| transposase/ IS4 [Frankia sp. CcI3] >gi|86740666|ref|YP_481066.1| transposase/ IS4 [Frankia sp. CcI3] >gi|86740755|ref|YP_481155.1| transposase/ IS4 [Frankia sp. CcI3] >gi|86741027|ref|YP_481427.1| transposase/ IS4 [Frankia sp. CcI3] >gi|86741177|ref|YP_481577.1| tra…	0	2183	transposase/ IS4 [Frankia sp. CcI3] >gi|86739897|ref|YP_480297.1| transposase/ IS4 [Frankia sp. CcI3] >gi|86740481|ref|YP_480881.1| transposase/ IS4 [Frankia sp. CcI3] >gi|86740666|ref|YP_481066.1| transposase/ IS4 [Frankia sp. CcI3] >gi|86740755|ref|YP_481155.1| transposase/ IS4 [Frankia sp. CcI3] >gi|86741027|ref|YP_481427.1| transposase/ IS4 [Frankia sp. CcI3] >gi|86741177|ref|YP_481577.1| tra…	0	2183
FraCcI3_R_6	REMBX_TRANS_SCORE1000	1560	9	6	0	1	0	0	1	0	0	1	25	5	Borp/FraACN/FraCcI3/FraDas/FraEu/Frapec/	IS1629ORF1	1.2678e-50	494	32	1185	1293	0.317	FraEu_R_1	2.27358e-13	82	18	155	11957	0.053	123	ISMul1	2.12941e-07	60	6	82	1366	0.038	transposase_c_ IS4 [Frankia sp. CcI3] >gi|86741398|ref|YP_481798.1| transposase_c_ IS4 [Frankia sp. CcI3] >gi|86741402|ref|YP_481802.1| transposase_c_ IS4 [Frankia sp. CcI3] >gi|86742746|ref|YP_483146.1| transposase_c_ IS4 [Frankia sp. CcI3] >gi|86742832|ref|YP_483232.1| transposase_c_ IS4 [Frankia sp. CcI3] >gi|86565707|gb|ABD09516.1| transposase_c_ IS4 family [Frankia sp. CcI3] >gi|86568260|gb|…	0	1591	5	1185	1.02	transposase/ IS4 [Frankia sp. CcI3] >gi|86741398|ref|YP_481798.1| transposase/ IS4 [Frankia sp. CcI3] >gi|86741402|ref|YP_481802.1| transposase/ IS4 [Frankia sp. CcI3] >gi|86742746|ref|YP_483146.1| transposase/ IS4 [Frankia sp. CcI3] >gi|86742832|ref|YP_483232.1| transposase/ IS4 [Frankia sp. CcI3] >gi|86565707|gb|ABD09516.1| transposase/ IS4 family [Frankia sp. CcI3] >gi|86568260|gb|ABD12069.1| …	0	1591	transposase/ IS4 [Frankia sp. CcI3] >gi|86741398|ref|YP_481798.1| transposase/ IS4 [Frankia sp. CcI3] >gi|86741402|ref|YP_481802.1| transposase/ IS4 [Frankia sp. CcI3] >gi|86742746|ref|YP_483146.1| transposase/ IS4 [Frankia sp. CcI3] >gi|86742832|ref|YP_483232.1| transposase/ IS4 [Frankia sp. CcI3] >gi|86565707|gb|ABD09516.1| transposase/ IS4 family [Frankia sp. CcI3] >gi|86568260|gb|ABD12069.1| …	0	1591
FraCcI3_R_7	REMBX_TRANS_SCORE1000	1498	24	4	0	2	1	0	0	1	0	2	5	2	FraACN/FraCcI3/FraDas/FraEu/Frapec/	ISMpa1ORF1	2.08891e-135	1225	4	1206	1221	0.818	ISMpa1	8.65789e-82	334	26	1167	1500	0.223	780	ISMpa1	8.65789e-82	334	26	1167	1500	0.223	transposase IS116/IS110/IS902 [Frankia sp. CcI3] >gi|86742892|ref|YP_483292.1| transposase IS116/IS110/IS902 [Frankia sp. CcI3] >gi|86568788|gb|ABD12597.1| transposase IS116/IS110/IS902 [Frankia sp. CcI3] >gi|86569754|gb|ABD13563.1| transposase IS116/IS110/IS902 [Frankia sp. CcI3]	0	2164	0	1272	1.445	transposase IS116/IS110/IS902 [Frankia sp. CcI3] >gi|86742892|ref|YP_483292.1| transposase IS116/IS110/IS902 [Frankia sp. CcI3] >gi|86568788|gb|ABD12597.1| transposase IS116/IS110/IS902 [Frankia sp. CcI3] >gi|86569754|gb|ABD13563.1| transposase IS116/IS110/IS902 [Frankia sp. CcI3]	0	2164	transposase IS116/IS110/IS902 [Frankia sp. CcI3] >gi|86742892|ref|YP_483292.1| transposase IS116/IS110/IS902 [Frankia sp. CcI3] >gi|86568788|gb|ABD12597.1| transposase IS116/IS110/IS902 [Frankia sp. CcI3] >gi|86569754|gb|ABD13563.1| transposase IS116/IS110/IS902 [Frankia sp. CcI3]	0	2164
FraCcI3_R_8	REMBX_TRANS_SCORE1000	1437	36	7	0	0	0	0	0	1	0	0	0	0	FraCcI3/Frapec/	ISScl1ORF1	8.4838e-78	728	6	822	837	0.507	Frapec_R_35	1.40785e-34	160	20	752	896	0.111	499	ISScl1	2.90436e-24	122	42	754	1099	0.085	transposase_c_ IS4 [Frankia sp. CcI3] >gi|86740740|ref|YP_481140.1| transposase_c_ IS4 [Frankia sp. CcI3] >gi|86741233|ref|YP_481633.1| transposase_c_ IS4 [Frankia sp. CcI3] >gi|86741397|ref|YP_481797.1| transposase_c_ IS4 [Frankia sp. CcI3] >gi|86742685|ref|YP_483085.1| transposase_c_ IS4 [Frankia sp. CcI3] >gi|86566680|gb|ABD10489.1| transposase_c_ IS4 family [Frankia sp. CcI3] >gi|86567602|gb|…	0	1445	0	834	1.006	transposase/ IS4 [Frankia sp. CcI3] >gi|86740740|ref|YP_481140.1| transposase/ IS4 [Frankia sp. CcI3] >gi|86741233|ref|YP_481633.1| transposase/ IS4 [Frankia sp. CcI3] >gi|86741397|ref|YP_481797.1| transposase/ IS4 [Frankia sp. CcI3] >gi|86742685|ref|YP_483085.1| transposase/ IS4 [Frankia sp. CcI3] >gi|86566680|gb|ABD10489.1| transposase/ IS4 family [Frankia sp. CcI3] >gi|86567602|gb|ABD11411.1| …	0	1445	transposase/ IS4 [Frankia sp. CcI3] >gi|86740740|ref|YP_481140.1| transposase/ IS4 [Frankia sp. CcI3] >gi|86741233|ref|YP_481633.1| transposase/ IS4 [Frankia sp. CcI3] >gi|86741397|ref|YP_481797.1| transposase/ IS4 [Frankia sp. CcI3] >gi|86742685|ref|YP_483085.1| transposase/ IS4 [Frankia sp. CcI3] >gi|86566680|gb|ABD10489.1| transposase/ IS4 family [Frankia sp. CcI3] >gi|86567602|gb|ABD11411.1| …	0	1445
FraCcI3_R_9	REMBX_TRANS_RATIO15	1376	4	5	0	0	0	1	1	0	0	0	0	0	FraACN/FraCcI3/	ISArsp3ORF1	5.72732e-100	919	7	1230	1242	0.668	FraCcI3_R_18	0	1244	0	622	927	0.904	622	ISArsp3	4.70144e-34	158	0	262	1596	0.115	transposase IS116/IS110/IS902 [Frankia sp. CcI3] >gi|86568981|gb|ABD12790.1| transposase IS116/IS110/IS902 [Frankia sp. CcI3]	0	2130	0	1236	1.548	transposase IS116/IS110/IS902 [Frankia sp. CcI3] >gi|86568981|gb|ABD12790.1| transposase IS116/IS110/IS902 [Frankia sp. CcI3]	0	2130	transposase IS116/IS110/IS902 [Frankia sp. CcI3] >gi|86568981|gb|ABD12790.1| transposase IS116/IS110/IS902 [Frankia sp. CcI3]	0	2130
FraDas_R_1	ARB_MGE	2986	6	3	0	0	0	0	1	0	2	0	0	0	FraDas/	ISAli3ORF2	0.649029	68	13	249	834	0.023	FraDas_R_2	0	4516	0	2261	2559	1.512	2260	IS881	2.95292e-15	90	24	481	3033	0.03	RNA-directed DNA polymerase [Frankia symbiont of Datisca glomerata] >gi|336178065|ref|YP_004583440.1| RNA-directed DNA polymerase [Frankia symbiont of Datisca glomerata] >gi|336178374|ref|YP_004583749.1| RNA-directed DNA polymerase [Frankia symbiont of Datisca glomerata] >gi|334857211|gb|AEH07685.1| RNA-directed DNA polymerase (Reverse transcriptase) [Frankia symbiont of Datisca glomerata] >gi|33…	0	2197	0	1275	0.736	RNA-directed DNA polymerase [Frankia symbiont of Datisca glomerata] >gi|336178065|ref|YP_004583440.1| RNA-directed DNA polymerase [Frankia symbiont of Datisca glomerata] >gi|336178374|ref|YP_004583749.1| RNA-directed DNA polymerase [Frankia symbiont of Datisca glomerata] >gi|334857211|gb|AEH07685.1| RNA-directed DNA polymerase (Reverse transcriptase) [Frankia symbiont of Datisca glomerata] >gi|33…	0	2197	transposase/ partial [Bacillus macauensis ZFHKF-1] >gi|391877909|gb|EIT86499.1| transposase/ partial [Bacillus macauensis ZFHKF-1]	1.49163e-40	415
FraDas_R_10	OVER20_GOOD_LOCX_TRANS	1133	53	40	0	1	0	1	1	1	0	4	3	2	FraACN/FraCcI3/FraDas/Frapec/	ISMsm2ORF1	1.18106e-140	1269	1	1086	1083	1.12	Frapec_R_24	0	1660	0	1083	1083	1.465	982	ISMsm2	1.17704e-116	462	31	1057	1126	0.408	hypothetical protein [Frankia symbiont of Datisca glomerata] >gi|334859315|gb|AEH09789.1| hypothetical protein FsymDg_2408 [Frankia symbiont of Datisca glomerata]	0	1910	0	1086	1.686	putative transposase [Frankia symbiont of Datisca glomerata] >gi|336176564|ref|YP_004581939.1| putative transposase [Frankia symbiont of Datisca glomerata] >gi|336176635|ref|YP_004582010.1| putative transposase [Frankia symbiont of Datisca glomerata] >gi|336176751|ref|YP_004582126.1| putative transposase [Frankia symbiont of Datisca glomerata] >gi|336177226|ref|YP_004582601.1| putative transposas…	0	1908	putative transposase [Frankia symbiont of Datisca glomerata] >gi|336176564|ref|YP_004581939.1| putative transposase [Frankia symbiont of Datisca glomerata] >gi|336176635|ref|YP_004582010.1| putative transposase [Frankia symbiont of Datisca glomerata] >gi|336176751|ref|YP_004582126.1| putative transposase [Frankia symbiont of Datisca glomerata] >gi|336177226|ref|YP_004582601.1| putative transposas…	0	1908
FraDas_R_11	ARB_MGE	1025	5	3	0	0	0	0	0	0	0	1	0	1	FraDas/Frapec/	ISFsp3ORF2	0.326671	66	2	114	1305	0.064	Frapec_R_3	2.20122e-11	74	4	128	1946	0.072	96	ISPpa7	0.454106	36	0	23	2731	0.035	RNA-directed DNA polymerase [Frankia symbiont of Datisca glomerata] >gi|336177665|ref|YP_004583040.1| RNA-directed DNA polymerase [Frankia symbiont of Datisca glomerata] >gi|334857212|gb|AEH07686.1| RNA-directed DNA polymerase (Reverse transcriptase) [Frankia symbiont of Datisca glomerata] >gi|334858645|gb|AEH09119.1| RNA-directed DNA polymerase (Reverse transcriptase) [Frankia symbiont of Datisc…	0	1523	0	867	1.486	RNA-directed DNA polymerase [Frankia symbiont of Datisca glomerata] >gi|336177665|ref|YP_004583040.1| RNA-directed DNA polymerase [Frankia symbiont of Datisca glomerata] >gi|334857212|gb|AEH07686.1| RNA-directed DNA polymerase (Reverse transcriptase) [Frankia symbiont of Datisca glomerata] >gi|334858645|gb|AEH09119.1| RNA-directed DNA polymerase (Reverse transcriptase) [Frankia symbiont of Datisc…	0	1523	hypothetical protein HMPREF9011_01866 [Bacteroides sp. 3_1_40A] >gi|319641671|ref|ZP_07996355.1| hypothetical protein HMPREF9011_01953 [Bacteroides sp. 3_1_40A] >gi|319644083|ref|ZP_07998642.1| conjugate transposon TraE [Bacteroides sp. 3_1_40A] >gi|317384431|gb|EFV65399.1| conjugate transposon TraE [Bacteroides sp. 3_1_40A] >gi|317386754|gb|EFV67649.1| hypothetical protein HMPREF9011_01953 [Bact…	2.48987e-05	120
FraDas_R_2	ARB_MGE	2559	10	3	0	0	0	0	0	0	0	1	0	1	FraCcI3/FraDas/Frapec/WolCulP/WolJHB/	ISAli3ORF2	0.550409	68	13	249	834	0.027	FraDas_R_1	0	4516	0	2261	2986	1.765	2260	IS881	5.949e-17	96	24	481	3033	0.038	RNA-directed DNA polymerase [Frankia symbiont of Datisca glomerata] >gi|336178065|ref|YP_004583440.1| RNA-directed DNA polymerase [Frankia symbiont of Datisca glomerata] >gi|336178374|ref|YP_004583749.1| RNA-directed DNA polymerase [Frankia symbiont of Datisca glomerata] >gi|334857211|gb|AEH07685.1| RNA-directed DNA polymerase (Reverse transcriptase) [Frankia symbiont of Datisca glomerata] >gi|33…	0	2262	0	1275	0.884	RNA-directed DNA polymerase [Frankia symbiont of Datisca glomerata] >gi|336178065|ref|YP_004583440.1| RNA-directed DNA polymerase [Frankia symbiont of Datisca glomerata] >gi|336178374|ref|YP_004583749.1| RNA-directed DNA polymerase [Frankia symbiont of Datisca glomerata] >gi|334857211|gb|AEH07685.1| RNA-directed DNA polymerase (Reverse transcriptase) [Frankia symbiont of Datisca glomerata] >gi|33…	0	2262	transposase/ partial [Bacillus macauensis ZFHKF-1] >gi|391877909|gb|EIT86499.1| transposase/ partial [Bacillus macauensis ZFHKF-1]	7.22786e-41	415
FraDas_R_3	ISFINDER_CLOSE	1654	26	18	0	1	0	1	1	0	1	0	4	0	FraCcI3/FraDas/Frapec/	ISFsp5ORF1	0	1659	0	1260	1260	1.003	ISFsp5	0	1170	2	1478	1617	0.707	1123	ISFsp5	0	1170	2	1478	1617	0.707	transposase IS4 family protein [Frankia symbiont of Datisca glomerata] >gi|336176641|ref|YP_004582016.1| transposase IS4 family protein [Frankia symbiont of Datisca glomerata] >gi|334857617|gb|AEH08091.1| transposase IS4 family protein [Frankia symbiont of Datisca glomerata] >gi|334857621|gb|AEH08095.1| transposase IS4 family protein [Frankia symbiont of Datisca glomerata]	0	2198	0	1260	1.329	transposase IS4 family protein [Frankia symbiont of Datisca glomerata] >gi|336176641|ref|YP_004582016.1| transposase IS4 family protein [Frankia symbiont of Datisca glomerata] >gi|334857617|gb|AEH08091.1| transposase IS4 family protein [Frankia symbiont of Datisca glomerata] >gi|334857621|gb|AEH08095.1| transposase IS4 family protein [Frankia symbiont of Datisca glomerata]	0	2198	transposase IS4 family protein [Frankia symbiont of Datisca glomerata] >gi|336176641|ref|YP_004582016.1| transposase IS4 family protein [Frankia symbiont of Datisca glomerata] >gi|334857617|gb|AEH08091.1| transposase IS4 family protein [Frankia symbiont of Datisca glomerata] >gi|334857621|gb|AEH08095.1| transposase IS4 family protein [Frankia symbiont of Datisca glomerata]	0	2198
FraDas_R_4	OVER20_GOOD_LOCX_TRANS	1587	49	34	1	1	1	0	1	0	3	2	2	4	FraACN/FraDas/FraEu/Frapec/	ISMac24ORF1	6.58619e-87	807	25	1380	1431	0.509	ISBrsp5	7.5632e-07	58	3	166	1541	0.037	115	ISBrsp5	7.5632e-07	58	3	166	1541	0.037	hypothetical protein [Frankia symbiont of Datisca glomerata] >gi|336176352|ref|YP_004581727.1| hypothetical protein [Frankia symbiont of Datisca glomerata] >gi|336176575|ref|YP_004581950.1| hypothetical protein [Frankia symbiont of Datisca glomerata] >gi|336176670|ref|YP_004582045.1| hypothetical protein [Frankia symbiont of Datisca glomerata] >gi|336176706|ref|YP_004582081.1| hypothetical protei…	0	2480	0	1434	1.563	transposase [Frankia symbiont of Datisca glomerata] >gi|334861193|gb|AEH11667.1| transposase [Frankia symbiont of Datisca glomerata]	0	2430	transposase [Frankia symbiont of Datisca glomerata] >gi|334861193|gb|AEH11667.1| transposase [Frankia symbiont of Datisca glomerata]	0	2430
FraDas_R_5	REMBX_TRANS_RATIO15	1429	62	3	0	0	0	0	0	0	0	2	1	0	FraACN/FraCcI3/FraDas/	ISArsp4ORF1	1.45191e-154	1390	2	1278	1290	0.973	ISArsp4	7.21317e-146	570	17	1087	1400	0.399	780	ISArsp4	7.21317e-146	570	17	1087	1400	0.399	transposase mutator type [Frankia symbiont of Datisca glomerata] >gi|336179238|ref|YP_004584613.1| transposase mutator type [Frankia symbiont of Datisca glomerata] >gi|336179586|ref|YP_004584961.1| transposase mutator type [Frankia symbiont of Datisca glomerata] >gi|334857232|gb|AEH07706.1| transposase mutator type [Frankia symbiont of Datisca glomerata] >gi|334860218|gb|AEH10692.1| transposase m…	0	2246	0	1287	1.572	transposase mutator type [Frankia symbiont of Datisca glomerata] >gi|336179238|ref|YP_004584613.1| transposase mutator type [Frankia symbiont of Datisca glomerata] >gi|336179586|ref|YP_004584961.1| transposase mutator type [Frankia symbiont of Datisca glomerata] >gi|334857232|gb|AEH07706.1| transposase mutator type [Frankia symbiont of Datisca glomerata] >gi|334860218|gb|AEH10692.1| transposase m…	0	2246	transposase mutator type [Frankia symbiont of Datisca glomerata] >gi|336179238|ref|YP_004584613.1| transposase mutator type [Frankia symbiont of Datisca glomerata] >gi|336179586|ref|YP_004584961.1| transposase mutator type [Frankia symbiont of Datisca glomerata] >gi|334857232|gb|AEH07706.1| transposase mutator type [Frankia symbiont of Datisca glomerata] >gi|334860218|gb|AEH10692.1| transposase m…	0	2246
FraDas_R_6	ARB_MGE	1426	5	0	0	0	0	0	0	0	1	3	0	1	Frapec/Nods/	ISFsp3ORF2	0.00233483	86	26	546	1305	0.06	FraDas_R_1	0	2612	0	1426	2986	1.832	1378	ISTesp1	0.0149409	42	0	24	1353	0.029	RNA-directed DNA polymerase [Frankia symbiont of Datisca glomerata] >gi|336177665|ref|YP_004583040.1| RNA-directed DNA polymerase [Frankia symbiont of Datisca glomerata] >gi|334857212|gb|AEH07686.1| RNA-directed DNA polymerase (Reverse transcriptase) [Frankia symbiont of Datisca glomerata] >gi|334858645|gb|AEH09119.1| RNA-directed DNA polymerase (Reverse transcriptase) [Frankia symbiont of Datisc…	2.42477e-177	1343	0	861	0.942	RNA-directed DNA polymerase [Frankia symbiont of Datisca glomerata] >gi|336177665|ref|YP_004583040.1| RNA-directed DNA polymerase [Frankia symbiont of Datisca glomerata] >gi|334857212|gb|AEH07686.1| RNA-directed DNA polymerase (Reverse transcriptase) [Frankia symbiont of Datisca glomerata] >gi|334858645|gb|AEH09119.1| RNA-directed DNA polymerase (Reverse transcriptase) [Frankia symbiont of Datisc…	2.42477e-177	1343	transposase [Bacillus halodurans C-125] >gi|15612662|ref|NP_240965.1| transposase [Bacillus halodurans C-125] >gi|15613096|ref|NP_241399.1| transposase [Bacillus halodurans C-125] >gi|15613174|ref|NP_241477.1| transposase [Bacillus halodurans C-125] >gi|7007424|dbj|BAA90841.1| unnamed protein product [Bacillus halodurans] >gi|7007428|dbj|BAA90844.1| ykfC [Bacillus halodurans] >gi|7007442|dbj|BAA9…	2.73339e-19	242
FraDas_R_7	ISFINDER_CLOSE	1296	24	14	1	1	0	0	0	1	0	1	4	2	FraACN/FraDas/Frapec/	ISFsp8ORF2	0	1696	1	1185	1191	1.309	ISFsp8	0	1608	3	1296	1297	1.241	1102	ISFsp8	0	1608	3	1296	1297	1.241	integrase catalytic subunit [Frankia symbiont of Datisca glomerata] >gi|334857526|gb|AEH08000.1| Integrase catalytic region [Frankia symbiont of Datisca glomerata]	0	1622	0	921	1.252	integrase catalytic subunit [Frankia symbiont of Datisca glomerata] >gi|334857526|gb|AEH08000.1| Integrase catalytic region [Frankia symbiont of Datisca glomerata]	0	1622	transposase [Frankia sp. QA3] >gi|392286860|gb|EIV92884.1| transposase [Frankia sp. QA3]	3.11111e-148	1117
FraDas_R_8	REMBX_TRANS_SCORE1000	1295	54	44	0	1	0	0	0	1	1	2	3	2	FraCcI3/FraDas/Frapec/	ISStau1ORF2	1.1995e-75	709	15	1218	1206	0.547	IS1372	9.73428e-30	142	9	266	1304	0.11	196	IS1372	9.73428e-30	142	9	266	1304	0.11	transposase IS3/IS911 family protein [Frankia symbiont of Datisca glomerata] >gi|334857300|gb|AEH07774.1| transposase IS3/IS911 family protein [Frankia symbiont of Datisca glomerata]	0	1700	0	945	1.313	transposase IS3/IS911 family protein [Frankia symbiont of Datisca glomerata] >gi|334857300|gb|AEH07774.1| transposase IS3/IS911 family protein [Frankia symbiont of Datisca glomerata]	0	1700	transposase IS3/IS911 family protein [Frankia symbiont of Datisca glomerata] >gi|334857300|gb|AEH07774.1| transposase IS3/IS911 family protein [Frankia symbiont of Datisca glomerata]	0	1700
FraDas_R_9	REMBX_TRANS_SCORE1000	1260	33	27	0	1	0	1	0	1	0	0	3	0	Artp/FraDas/Frapec/	ISPna1ORF3	6.65559e-84	649	1	708	1131	0.515	ISPna1	2.712e-30	144	17	644	1179	0.114	427	ISPna1	2.712e-30	144	17	644	1179	0.114	transposase [Frankia symbiont of Datisca glomerata] >gi|336176543|ref|YP_004581918.1| transposase [Frankia symbiont of Datisca glomerata] >gi|336176574|ref|YP_004581949.1| transposase [Frankia symbiont of Datisca glomerata] >gi|336176821|ref|YP_004582196.1| transposase [Frankia symbiont of Datisca glomerata] >gi|336176853|ref|YP_004582228.1| transposase [Frankia symbiont of Datisca glomerata] >gi…	0	1244	0	699	0.987	transposase [Frankia symbiont of Datisca glomerata] >gi|336176543|ref|YP_004581918.1| transposase [Frankia symbiont of Datisca glomerata] >gi|336176574|ref|YP_004581949.1| transposase [Frankia symbiont of Datisca glomerata] >gi|336176821|ref|YP_004582196.1| transposase [Frankia symbiont of Datisca glomerata] >gi|336176853|ref|YP_004582228.1| transposase [Frankia symbiont of Datisca glomerata] >gi…	0	1244	transposase [Frankia symbiont of Datisca glomerata] >gi|336176543|ref|YP_004581918.1| transposase [Frankia symbiont of Datisca glomerata] >gi|336176574|ref|YP_004581949.1| transposase [Frankia symbiont of Datisca glomerata] >gi|336176821|ref|YP_004582196.1| transposase [Frankia symbiont of Datisca glomerata] >gi|336176853|ref|YP_004582228.1| transposase [Frankia symbiont of Datisca glomerata] >gi…	0	1244
FraEu_R_11	OVER20_GOOD_LOCX_TRANS	1003	30	26	1	1	1	0	1	0	0	0	0	0	FraEu/Frapec/	ISFsp3ORF2	2.76557e-05	101	8	357	1305	0.101	Frapec_R_31	2.01628e-05	52	4	58	970	0.052	49	IS1601	0.0364553	40	1	35	1417	0.04	hypothetical protein FraEuI1c_4293 [Frankia sp. EuI1c] >gi|311229437|gb|ADP82292.1| hypothetical protein FraEuI1c_4293 [Frankia sp. EuI1c]	0	1363	0	1002	1.359	extracellular ligand-binding receptor [Frankia sp. EuI1c] >gi|311228569|gb|ADP81424.1| Extracellular ligand-binding receptor [Frankia sp. EuI1c]	0	1354	NO	NO	NO
FraEu_R_18	ARB_MGE	556	15	8	1	1	0	0	1	2	1	1	0	0	FraACN/FraDas/FraEu/Frapec/	ISMk1ORF1	4.38634e-08	122	30	489	855	0.219	Frapec_R_28	0.0692639	38	0	34	1019	0.068	28	ISAnsp14	0.241755	36	0	23	1629	0.065	HNH endonuclease [Frankia sp. EuI1c] >gi|311232107|gb|ADP84962.1| HNH endonuclease [Frankia sp. EuI1c]	3.46418e-115	889	0	552	1.599	HNH endonuclease [Frankia sp. EuI1c] >gi|311232107|gb|ADP84962.1| HNH endonuclease [Frankia sp. EuI1c]	3.46418e-115	889	NO	NO	NO
FraEu_R_3	REMBX_TRANS_SCORE1000	1465	18	3	0	0	0	0	0	0	0	0	1	0	FraDas/FraEu/	IS900ORF1	6.34952e-129	1169	3	1158	1197	0.798	IS900	2.11776e-165	642	54	1347	1451	0.438	968	IS900	2.11776e-165	642	54	1347	1451	0.438	transposase IS116/IS110/IS902 family protein [Frankia sp. EuI1c] >gi|312195170|ref|YP_004015231.1| transposase IS116/IS110/IS902 family protein [Frankia sp. EuI1c] >gi|312195372|ref|YP_004015433.1| transposase IS116/IS110/IS902 family protein [Frankia sp. EuI1c] >gi|311225790|gb|ADP78645.1| transposase IS116/IS110/IS902 family protein [Frankia sp. EuI1c] >gi|311226506|gb|ADP79361.1| transposase I…	0	2041	0	1194	1.393	transposase IS116/IS110/IS902 family protein [Frankia sp. EuI1c] >gi|312195170|ref|YP_004015231.1| transposase IS116/IS110/IS902 family protein [Frankia sp. EuI1c] >gi|312195372|ref|YP_004015433.1| transposase IS116/IS110/IS902 family protein [Frankia sp. EuI1c] >gi|311225790|gb|ADP78645.1| transposase IS116/IS110/IS902 family protein [Frankia sp. EuI1c] >gi|311226506|gb|ADP79361.1| transposase I…	0	2041	transposase IS116/IS110/IS902 family protein [Frankia sp. EuI1c] >gi|312195170|ref|YP_004015231.1| transposase IS116/IS110/IS902 family protein [Frankia sp. EuI1c] >gi|312195372|ref|YP_004015433.1| transposase IS116/IS110/IS902 family protein [Frankia sp. EuI1c] >gi|311225790|gb|ADP78645.1| transposase IS116/IS110/IS902 family protein [Frankia sp. EuI1c] >gi|311226506|gb|ADP79361.1| transposase I…	0	2041
FraEu_R_7	OVER20_GOOD_LOCX_TRANS	1219	38	18	2	2	2	0	6	1	0	0	7	0	Borp/FraACN/FraEu/Frapec/	ISFsp3ORF2	7.57515e-08	124	30	390	1305	0.102	Frapec_R_48	0	760	0	603	603	0.623	514	ISHma7	0.00364771	44	0	40	2008	0.036	L-carnitine dehydratase/bile acid-inducible protein F [Frankia sp. EuI1c] >gi|311228081|gb|ADP80936.1| L-carnitine dehydratase/bile acid-inducible protein F [Frankia sp. EuI1c]	0	1738	0	1215	1.426	L-carnitine dehydratase/bile acid-inducible protein F [Frankia sp. EuI1c] >gi|311228081|gb|ADP80936.1| L-carnitine dehydratase/bile acid-inducible protein F [Frankia sp. EuI1c]	0	1738	NO	NO	NO
FraEu_R_9	GOOD_NX_LOCAL_IS	1021	51	13	3	9	1	2	6	0	0	5	10	2	FraACN/FraEu/Frapec/	ISFsp3ORF2	0.000239807	93	19	345	1305	0.091	Frapec_R_27	8.66212e-175	676	18	836	1033	0.662	647	ISAzs29	0.00304751	44	1	48	3897	0.043	amidohydrolase 2 [Frankia sp. CN3] >gi|357080770|gb|EHI90204.1| amidohydrolase 2 [Frankia sp. CN3]	7.45263e-127	978	0	861	0.958	amidohydrolase 2 [Frankia sp. CN3] >gi|357080770|gb|EHI90204.1| amidohydrolase 2 [Frankia sp. CN3]	7.45263e-127	978	NO	NO	NO
Frapec_R_1	ARB_TRANS	2599	12	4	0	0	1	1	1	0	0	1	1	3	FraCcI3/Frapec/	ISRop2ORF1	1.42104e-121	1108	0	753	2091	0.426	Frapec_R_43	0	814	0	407	701	0.313	407	ISRop2	5.6199e-163	634	2	748	2171	0.244	RNA-directed DNA polymerase [Frankia sp. EAN1pec] >gi|158314700|ref|YP_001507208.1| RNA-directed DNA polymerase [Frankia sp. EAN1pec] >gi|158314749|ref|YP_001507257.1| RNA-directed DNA polymerase [Frankia sp. EAN1pec] >gi|158314876|ref|YP_001507384.1| RNA-directed DNA polymerase [Frankia sp. EAN1pec] >gi|158108620|gb|ABW10817.1| RNA-directed DNA polymerase (Reverse transcriptase) [Frankia sp. EAN…	0	2387	0	1461	0.918	RNA-directed DNA polymerase [Frankia sp. EAN1pec] >gi|158314700|ref|YP_001507208.1| RNA-directed DNA polymerase [Frankia sp. EAN1pec] >gi|158314749|ref|YP_001507257.1| RNA-directed DNA polymerase [Frankia sp. EAN1pec] >gi|158314876|ref|YP_001507384.1| RNA-directed DNA polymerase [Frankia sp. EAN1pec] >gi|158108620|gb|ABW10817.1| RNA-directed DNA polymerase (Reverse transcriptase) [Frankia sp. EAN…	0	2387	transposase [Frankia sp. EAN1pec] >gi|158110280|gb|ABW12477.1| Rhodopirellula transposase family protein [Frankia sp. EAN1pec]	0	1946
Frapec_R_11	REMBX_TRANS_SCORE1000	1594	8	6	0	0	0	3	1	1	0	0	4	0	FraACN/FraCcI3/FraEu/Frapec/	ISFsp5ORF1	5.97053e-88	816	2	1209	1260	0.512	FraDas_R_3	1.12652e-23	120	6	459	1654	0.075	304	ISFsp5	5.11889e-09	66	39	788	1617	0.041	transposase IS4 family protein [Frankia sp. EAN1pec] >gi|158314892|ref|YP_001507400.1| transposase IS4 family protein [Frankia sp. EAN1pec] >gi|158315541|ref|YP_001508049.1| transposase IS4 family protein [Frankia sp. EAN1pec] >gi|158316586|ref|YP_001509094.1| transposase IS4 family protein [Frankia sp. EAN1pec] >gi|158317288|ref|YP_001509796.1| transposase IS4 family protein [Frankia sp. EAN1pec…	0	1890	0	1275	1.186	transposase IS4 family protein [Frankia sp. EAN1pec] >gi|158314892|ref|YP_001507400.1| transposase IS4 family protein [Frankia sp. EAN1pec] >gi|158315541|ref|YP_001508049.1| transposase IS4 family protein [Frankia sp. EAN1pec] >gi|158316586|ref|YP_001509094.1| transposase IS4 family protein [Frankia sp. EAN1pec] >gi|158317288|ref|YP_001509796.1| transposase IS4 family protein [Frankia sp. EAN1pec…	0	1890	transposase IS4 family protein [Frankia sp. EAN1pec] >gi|158314892|ref|YP_001507400.1| transposase IS4 family protein [Frankia sp. EAN1pec] >gi|158315541|ref|YP_001508049.1| transposase IS4 family protein [Frankia sp. EAN1pec] >gi|158316586|ref|YP_001509094.1| transposase IS4 family protein [Frankia sp. EAN1pec] >gi|158317288|ref|YP_001509796.1| transposase IS4 family protein [Frankia sp. EAN1pec…	0	1890
Frapec_R_15	ARB_TRANS	1498	20	4	0	5	0	0	0	0	0	1	6	4	FraACN/FraCcI3/FraDas/Frapec/	ISTfu1ORF2	2.51408e-80	750	13	1104	1191	0.501	Frapec_R_23	0	1840	0	1095	1095	1.228	1025	ISTfu1	3.94111e-29	140	31	386	1743	0.093	DNA (cytosine-5-)-methyltransferase [Frankia sp. EAN1pec] >gi|158108792|gb|ABW10989.1| DNA (cytosine-5-)-methyltransferase [Frankia sp. EAN1pec]	0	1823	0	1203	1.217	DNA (cytosine-5-)-methyltransferase [Frankia sp. EAN1pec] >gi|158108792|gb|ABW10989.1| DNA (cytosine-5-)-methyltransferase [Frankia sp. EAN1pec]	0	1823	putative transposase IS891/IS1136/IS1341 family [Frankia sp. EUN1f] >gi|288352236|gb|EFC86434.1| putative transposase IS891/IS1136/IS1341 family [Frankia sp. EUN1f]	0	1390
Frapec_R_17	REMBX_TRANS_SCORE1000	1325	46	5	0	2	1	0	0	0	1	1	5	9	Artp/FraACN/FraCcI3/FraDas/Frapec/SynJA2/SynJA3/	ISTel3ORF1	7.64308e-118	1073	2	1125	1170	0.81	ISFsp4	1.47885e-27	134	45	672	1784	0.101	453	ISFsp4	1.47885e-27	134	45	672	1784	0.101	IS605 family transposase OrfB [Frankia sp. EAN1pec] >gi|158111229|gb|ABW13426.1| transposase_c_ IS605 OrfB family [Frankia sp. EAN1pec]	0	1797	0	1131	1.356	IS605 family transposase OrfB [Frankia sp. EAN1pec] >gi|158111229|gb|ABW13426.1| transposase/ IS605 OrfB family [Frankia sp. EAN1pec]	0	1797	IS605 family transposase OrfB [Frankia sp. EAN1pec] >gi|158111229|gb|ABW13426.1| transposase/ IS605 OrfB family [Frankia sp. EAN1pec]	0	1797
Frapec_R_18	ARB_TRANS	1226	48	9	2	1	1	0	0	3	5	8	15	4	FraACN/FraCcI3/FraDas/Frapec/	ISGbe1ORF3	2.29707e-12	163	29	927	1170	0.133	Frapec_R_20	1.55327e-96	388	33	972	1194	0.316	684	ISAzo25	0.156014	38	0	24	1388	0.031	integrase catalytic subunit [Frankia sp. EAN1pec] >gi|158107709|gb|ABW09906.1| Integrase catalytic region [Frankia sp. EAN1pec]	0	1791	0	1104	1.461	integrase catalytic subunit [Frankia sp. EAN1pec] >gi|158107709|gb|ABW09906.1| Integrase catalytic region [Frankia sp. EAN1pec]	0	1791	LOW QUALITY PROTEIN: putative Transposase [Streptomyces hygroscopicus ATCC 53653] >gi|302464358|gb|EFL27451.1| LOW QUALITY PROTEIN: putative Transposase [Streptomyces himastatinicus ATCC 53653]	5.37803e-69	592
Frapec_R_19	ARB_TRANS	1215	19	7	0	1	3	0	0	0	0	2	3	3	FraCcI3/FraDas/Frapec/	ISAzba6ORF1	5.32892e-70	660	12	1044	1068	0.543	ISRfr1	2.00895e-25	126	10	251	1136	0.104	180	ISRfr1	2.00895e-25	126	10	251	1136	0.104	integrase catalytic subunit [Frankia sp. EAN1pec] >gi|158114224|gb|ABW16421.1| Integrase catalytic region [Frankia sp. EAN1pec]	0	1842	0	1089	1.516	integrase catalytic subunit [Frankia sp. EAN1pec] >gi|158114224|gb|ABW16421.1| Integrase catalytic region [Frankia sp. EAN1pec]	0	1842	putative transposase [Frankia sp. EAN1pec] >gi|158111941|gb|ABW14138.1| putative transposase [Frankia sp. EAN1pec]	1.91779e-169	1252
Frapec_R_20	ARB_TRANS	1194	74	12	0	0	2	0	4	5	8	16	16	11	FraACN/FraCcI3/FraDas/Frapec/	ISSme1ORF3	5.31953e-14	177	17	927	1188	0.148	Frapec_R_44	0	1158	0	697	697	0.97	650	ISPve1	0.0124844	42	3	37	2503	0.035	integrase catalytic subunit [Frankia sp. EAN1pec] >gi|158110251|gb|ABW12448.1| Integrase catalytic region [Frankia sp. EAN1pec]	0	1762	0	1065	1.476	integrase catalytic subunit [Frankia sp. EAN1pec] >gi|158110251|gb|ABW12448.1| Integrase catalytic region [Frankia sp. EAN1pec]	0	1762	transposase [Frankia alni ACN14a] >gi|111147498|emb|CAJ59149.1| putative Transposase [Frankia alni ACN14a]	3.41585e-145	1085
Frapec_R_21	REMBX_TRANS_SCORE1000	1177	78	7	1	0	0	2	0	2	1	6	2	0	FraACN/FraCcI3/FraDas/Frapec/	ISCARN39ORF2	3.72979e-20	230	16	594	582	0.195	ISCARN31	0.000289335	48	0	29	1099	0.041	27	ISCARN31	0.000289335	48	0	29	1099	0.041	IS630 family transposase [Frankia sp. EAN1pec] >gi|158314821|ref|YP_001507329.1| IS630 family transposase [Frankia sp. EAN1pec] >gi|158314881|ref|YP_001507389.1| IS630 family transposase [Frankia sp. EAN1pec] >gi|158318079|ref|YP_001510587.1| IS630 family transposase [Frankia sp. EAN1pec] >gi|158318875|ref|YP_001511383.1| IS630 family transposase [Frankia sp. EAN1pec] >gi|158107340|gb|ABW09537.1|…	3.22334e-140	1050	0	618	0.892	IS630 family transposase [Frankia sp. EAN1pec] >gi|158314821|ref|YP_001507329.1| IS630 family transposase [Frankia sp. EAN1pec] >gi|158314881|ref|YP_001507389.1| IS630 family transposase [Frankia sp. EAN1pec] >gi|158318079|ref|YP_001510587.1| IS630 family transposase [Frankia sp. EAN1pec] >gi|158318875|ref|YP_001511383.1| IS630 family transposase [Frankia sp. EAN1pec] >gi|158107340|gb|ABW09537.1|…	3.22334e-140	1050	IS630 family transposase [Frankia sp. EAN1pec] >gi|158314821|ref|YP_001507329.1| IS630 family transposase [Frankia sp. EAN1pec] >gi|158314881|ref|YP_001507389.1| IS630 family transposase [Frankia sp. EAN1pec] >gi|158318079|ref|YP_001510587.1| IS630 family transposase [Frankia sp. EAN1pec] >gi|158318875|ref|YP_001511383.1| IS630 family transposase [Frankia sp. EAN1pec] >gi|158107340|gb|ABW09537.1|…	3.22334e-140	1050
Frapec_R_23	ARB_TRANS	1095	7	0	0	0	0	0	0	0	0	1	6	0	FraACN/FraDas/Frapec/	ISMex43ORF1	1.24667e-38	389	7	831	1227	0.355	Frapec_R_15	0	1840	0	1095	1498	1.68	1025	IS1136	1.81076e-06	56	7	112	1402	0.051	DNA (cytosine-5-)-methyltransferase [Frankia sp. EAN1pec] >gi|158108792|gb|ABW10989.1| DNA (cytosine-5-)-methyltransferase [Frankia sp. EAN1pec]	6.45201e-137	1045	0	843	0.954	DNA (cytosine-5-)-methyltransferase [Frankia sp. EAN1pec] >gi|158108792|gb|ABW10989.1| DNA (cytosine-5-)-methyltransferase [Frankia sp. EAN1pec]	6.45201e-137	1045	putative transposase IS891/IS1136/IS1341 family [Frankia sp. EUN1f] >gi|288352236|gb|EFC86434.1| putative transposase IS891/IS1136/IS1341 family [Frankia sp. EUN1f]	7.2594e-98	785
Frapec_R_24	REMBX_TRANS_RATIO15	1083	22	4	0	0	0	0	0	0	0	0	0	0	Frapec/	ISMsm2ORF1	4.25027e-132	1195	1	1077	1083	1.103	Frapec_R_33	0	1724	2	965	965	1.592	926	ISMsm2	3.01325e-130	512	31	1057	1126	0.473	putative transposase [Frankia sp. EAN1pec] >gi|158318820|ref|YP_001511328.1| putative transposase [Frankia sp. EAN1pec] >gi|158110180|gb|ABW12377.1| putative transposase [Frankia sp. EAN1pec] >gi|158114225|gb|ABW16422.1| putative transposase [Frankia sp. EAN1pec]	0	1809	0	1080	1.67	putative transposase [Frankia sp. EAN1pec] >gi|158318820|ref|YP_001511328.1| putative transposase [Frankia sp. EAN1pec] >gi|158110180|gb|ABW12377.1| putative transposase [Frankia sp. EAN1pec] >gi|158114225|gb|ABW16422.1| putative transposase [Frankia sp. EAN1pec]	0	1809	putative transposase [Frankia sp. EAN1pec] >gi|158318820|ref|YP_001511328.1| putative transposase [Frankia sp. EAN1pec] >gi|158110180|gb|ABW12377.1| putative transposase [Frankia sp. EAN1pec] >gi|158114225|gb|ABW16422.1| putative transposase [Frankia sp. EAN1pec]	0	1809
Frapec_R_25	REMBX_TRANS_SCORE1000	1082	27	3	1	0	0	0	0	0	0	0	1	0	Frapec/	ISSco3ORF1	1.19618e-118	1079	0	828	837	0.997	Frapec_R_35	0	1598	1	851	896	1.477	831	IS468A	0	722	0	821	1097	0.667	transposase IS4 family protein [Frankia sp. EAN1pec] >gi|158314629|ref|YP_001507137.1| transposase IS4 family protein [Frankia sp. EAN1pec] >gi|158110021|gb|ABW12218.1| transposase IS4 family protein [Frankia sp. EAN1pec] >gi|158110034|gb|ABW12231.1| transposase IS4 family protein [Frankia sp. EAN1pec]	0	1370	0	834	1.266	transposase IS4 family protein [Frankia sp. EAN1pec] >gi|158314629|ref|YP_001507137.1| transposase IS4 family protein [Frankia sp. EAN1pec] >gi|158110021|gb|ABW12218.1| transposase IS4 family protein [Frankia sp. EAN1pec] >gi|158110034|gb|ABW12231.1| transposase IS4 family protein [Frankia sp. EAN1pec]	0	1370	transposase IS4 family protein [Frankia sp. EAN1pec] >gi|158314629|ref|YP_001507137.1| transposase IS4 family protein [Frankia sp. EAN1pec] >gi|158110021|gb|ABW12218.1| transposase IS4 family protein [Frankia sp. EAN1pec] >gi|158110034|gb|ABW12231.1| transposase IS4 family protein [Frankia sp. EAN1pec]	0	1370
Frapec_R_27	GOOD_NX_LOCAL_IS	1033	11	8	0	0	0	0	0	0	0	2	1	0	FraEu/Frapec/	ISAnsp13ORF1	0.000109346	96	7	222	1326	0.093	Frapec_R_37	0	1268	0	819	819	1.227	745	ISPa38	0.131144	38	0	34	6455	0.037	amidohydrolase 2 [Frankia sp. EAN1pec] >gi|158107364|gb|ABW09561.1| amidohydrolase 2 [Frankia sp. EAN1pec]	0	1719	0	1032	1.664	amidohydrolase 2 [Frankia sp. EAN1pec] >gi|158107364|gb|ABW09561.1| amidohydrolase 2 [Frankia sp. EAN1pec]	0	1719	NO	NO	NO
Frapec_R_3	ARB_MGE	1946	7	3	0	0	0	0	0	1	0	0	2	1	FraDas/Frapec/	ISMav7ORF1	0.0367928	77	17	438	1404	0.04	Frapec_R_42	0	1470	0	735	735	0.755	735	ISHla3	0.00587057	44	0	32	929	0.023	RNA-directed DNA polymerase [Frankia sp. EAN1pec] >gi|158316143|ref|YP_001508651.1| RNA-directed DNA polymerase [Frankia sp. EAN1pec] >gi|158316376|ref|YP_001508884.1| RNA-directed DNA polymerase [Frankia sp. EAN1pec] >gi|158110183|gb|ABW12380.1| RNA-directed DNA polymerase [Frankia sp. EAN1pec] >gi|158111548|gb|ABW13745.1| RNA-directed DNA polymerase [Frankia sp. EAN1pec] >gi|158111781|gb|ABW139…	0	3150	0	1779	1.619	RNA-directed DNA polymerase [Frankia sp. EAN1pec] >gi|158316143|ref|YP_001508651.1| RNA-directed DNA polymerase [Frankia sp. EAN1pec] >gi|158316376|ref|YP_001508884.1| RNA-directed DNA polymerase [Frankia sp. EAN1pec] >gi|158110183|gb|ABW12380.1| RNA-directed DNA polymerase [Frankia sp. EAN1pec] >gi|158111548|gb|ABW13745.1| RNA-directed DNA polymerase [Frankia sp. EAN1pec] >gi|158111781|gb|ABW139…	0	3150	NO	NO	NO
Frapec_R_30	ARB_TRANS	976	10	5	0	0	0	0	1	0	1	1	1	1	FraACN/Frapec/	ISAar4ORF2	1.88687e-59	568	9	756	1017	0.582	ISFsp8	2.23312e-36	166	98	836	1297	0.17	561	ISFsp8	2.23312e-36	166	98	836	1297	0.17	integrase catalytic subunit [Frankia sp. EAN1pec] >gi|158108634|gb|ABW10831.1| Integrase catalytic region [Frankia sp. EAN1pec]	1.09713e-119	917	0	630	0.94	integrase catalytic subunit [Frankia sp. EAN1pec] >gi|158108634|gb|ABW10831.1| Integrase catalytic region [Frankia sp. EAN1pec]	1.09713e-119	917	transposase of ISAar4/ IS3 family/ IS3 group/ orfB [Arthrobacter arilaitensis Re117] >gi|307743228|emb|CBQ74051.1| transposase of ISAar4/ IS3 family/ IS3 group/ orfB [Arthrobacter arilaitensis Re117]	1.83708e-57	502
Frapec_R_34	REMBX_TRANS_SCORE1000	905	37	6	0	0	0	1	0	0	1	1	7	0	FraACN/FraCcI3/FraDas/FraEu/Frapec/	IS1164ORF1	1.43643e-90	836	6	762	1242	0.924	IS1164	5.90466e-94	378	0	664	1430	0.418	474	IS1164	5.90466e-94	378	0	664	1430	0.418	transposase mutator type [Frankia sp. EAN1pec] >gi|158316380|ref|YP_001508888.1| transposase mutator type [Frankia sp. EAN1pec] >gi|158110248|gb|ABW12445.1| transposase mutator type [Frankia sp. EAN1pec] >gi|158111785|gb|ABW13982.1| transposase mutator type [Frankia sp. EAN1pec]	2.73774e-162	1207	0	771	1.334	transposase mutator type [Frankia sp. EAN1pec] >gi|158316380|ref|YP_001508888.1| transposase mutator type [Frankia sp. EAN1pec] >gi|158110248|gb|ABW12445.1| transposase mutator type [Frankia sp. EAN1pec] >gi|158111785|gb|ABW13982.1| transposase mutator type [Frankia sp. EAN1pec]	2.73774e-162	1207	transposase mutator type [Frankia sp. EAN1pec] >gi|158316380|ref|YP_001508888.1| transposase mutator type [Frankia sp. EAN1pec] >gi|158110248|gb|ABW12445.1| transposase mutator type [Frankia sp. EAN1pec] >gi|158111785|gb|ABW13982.1| transposase mutator type [Frankia sp. EAN1pec]	2.73774e-162	1207
Frapec_R_35	REMBX_TRANS_RATIO15	896	0	1	0	0	0	0	0	1	0	1	2	2	Frapec/	ISSco3ORF1	7.19097e-127	1149	0	828	837	1.282	Frapec_R_25	0	1598	1	850	1082	1.783	831	IS468A	0	794	0	820	1097	0.886	transposase IS4 family protein [Frankia sp. EAN1pec] >gi|158314629|ref|YP_001507137.1| transposase IS4 family protein [Frankia sp. EAN1pec] >gi|158110021|gb|ABW12218.1| transposase IS4 family protein [Frankia sp. EAN1pec] >gi|158110034|gb|ABW12231.1| transposase IS4 family protein [Frankia sp. EAN1pec]	0	1454	0	834	1.623	transposase IS4 family protein [Frankia sp. EAN1pec] >gi|158314629|ref|YP_001507137.1| transposase IS4 family protein [Frankia sp. EAN1pec] >gi|158110021|gb|ABW12218.1| transposase IS4 family protein [Frankia sp. EAN1pec] >gi|158110034|gb|ABW12231.1| transposase IS4 family protein [Frankia sp. EAN1pec]	0	1454	transposase IS4 family protein [Frankia sp. EAN1pec] >gi|158314629|ref|YP_001507137.1| transposase IS4 family protein [Frankia sp. EAN1pec] >gi|158110021|gb|ABW12218.1| transposase IS4 family protein [Frankia sp. EAN1pec] >gi|158110034|gb|ABW12231.1| transposase IS4 family protein [Frankia sp. EAN1pec]	0	1454
Frapec_R_37	ARB_MGE	819	12	0	0	0	0	0	1	0	2	8	1	0	FraACN/FraEu/Frapec/	IS1648ORF2	2.12308e-05	101	33	498	729	0.123	Frapec_R_27	0	1268	0	819	1033	1.548	745	ISSav5	0.103302	38	0	39	1953	0.046	amidohydrolase 2 [Frankia sp. EAN1pec] >gi|158107845|gb|ABW10042.1| amidohydrolase 2 [Frankia sp. EAN1pec]	3.13922e-159	1184	0	819	1.446	amidohydrolase 2 [Frankia sp. EAN1pec] >gi|158107845|gb|ABW10042.1| amidohydrolase 2 [Frankia sp. EAN1pec]	3.13922e-159	1184	NO	NO	NO
Frapec_R_38	ARB_TRANS	812	13	3	0	0	0	1	0	5	1	0	3	0	FraCcI3/Frapec/	IS1535ORF2	2.1536e-34	351	9	540	1650	0.432	FraCcI3_R_12	1.61251e-138	542	0	499	1274	0.667	408	IS1602	7.85796e-35	160	4	189	2121	0.197	IS605 family transposase OrfB [Frankia sp. EAN1pec] >gi|158107947|gb|ABW10144.1| transposase_c_ IS605 OrfB family [Frankia sp. EAN1pec]	1.1094e-125	964	0	582	1.187	IS605 family transposase OrfB [Frankia sp. EAN1pec] >gi|158107947|gb|ABW10144.1| transposase/ IS605 OrfB family [Frankia sp. EAN1pec]	1.1094e-125	964	IS605 family transposase OrfB [Frankia sp. EAN1pec] >gi|158107947|gb|ABW10144.1| transposase/ IS605 OrfB family [Frankia sp. EAN1pec]	1.1094e-125	964
Frapec_R_4	REMBX_TRANS_SCORE1000	1785	99	8	0	1	0	0	0	0	1	0	1	0	FraCcI3/Frapec/	ISPfe2ORF1	5.70083e-10	144	7	357	1671	0.081	Frapec_R_11	2.97465e-06	56	13	115	1594	0.031	88	ISFsp13	0.0053783	44	5	80	1724	0.025	transposase [Frankia sp. EAN1pec] >gi|158313429|ref|YP_001505937.1| transposase [Frankia sp. EAN1pec] >gi|158314364|ref|YP_001506872.1| transposase [Frankia sp. EAN1pec] >gi|158314675|ref|YP_001507183.1| transposase [Frankia sp. EAN1pec] >gi|158316575|ref|YP_001509083.1| transposase [Frankia sp. EAN1pec] >gi|158108568|gb|ABW10765.1| Transposase-like protein [Frankia sp. EAN1pec] >gi|158108834|gb|…	1.63522e-174	1331	0	816	0.746	transposase [Frankia sp. EAN1pec] >gi|158313429|ref|YP_001505937.1| transposase [Frankia sp. EAN1pec] >gi|158314364|ref|YP_001506872.1| transposase [Frankia sp. EAN1pec] >gi|158314675|ref|YP_001507183.1| transposase [Frankia sp. EAN1pec] >gi|158316575|ref|YP_001509083.1| transposase [Frankia sp. EAN1pec] >gi|158108568|gb|ABW10765.1| Transposase-like protein [Frankia sp. EAN1pec] >gi|158108834|gb|…	1.63522e-174	1331	transposase [Frankia sp. EAN1pec] >gi|158313429|ref|YP_001505937.1| transposase [Frankia sp. EAN1pec] >gi|158314364|ref|YP_001506872.1| transposase [Frankia sp. EAN1pec] >gi|158314675|ref|YP_001507183.1| transposase [Frankia sp. EAN1pec] >gi|158316575|ref|YP_001509083.1| transposase [Frankia sp. EAN1pec] >gi|158108568|gb|ABW10765.1| Transposase-like protein [Frankia sp. EAN1pec] >gi|158108834|gb|…	1.63522e-174	1331
Frapec_R_44	ARB_TRANS	697	2	0	0	0	0	0	0	0	0	0	2	0	FraCcI3/FraDas/	IS511ORF3	5.31073e-07	114	15	660	1185	0.164	Frapec_R_20	0	1158	0	697	1194	1.661	650	ISRpa8	0.025049	40	0	30	1540	0.057	integrase catalytic subunit [Frankia sp. EAN1pec] >gi|158107743|gb|ABW09940.1| Integrase catalytic region [Frankia sp. EAN1pec]	5.5425e-145	1079	0	696	1.548	integrase catalytic subunit [Frankia sp. EAN1pec] >gi|158107743|gb|ABW09940.1| Integrase catalytic region [Frankia sp. EAN1pec]	5.5425e-145	1079	transposase [Frankia alni ACN14a] >gi|111147498|emb|CAJ59149.1| putative Transposase [Frankia alni ACN14a]	3.16969e-104	797
Frapec_R_47	GOOD_IS_AA	664	4	4	0	0	0	0	0	0	0	0	0	0	Frapec/	ISAtu7ORF1	5.75814e-16	191	1	501	1185	0.288	Frapec_R_54	0	916	0	518	518	1.38	494	ISCARN18	0.00682424	42	0	24	1561	0.063	transposase IS116/IS110/IS902 family protein [Frankia sp. EAN1pec] >gi|158314910|ref|YP_001507418.1| transposase IS116/IS110/IS902 family protein [Frankia sp. EAN1pec] >gi|158107738|gb|ABW09935.1| transposase IS116/IS110/IS902 family protein [Frankia sp. EAN1pec] >gi|158110315|gb|ABW12512.1| transposase IS116/IS110/IS902 family protein [Frankia sp. EAN1pec]	1.17244e-127	962	0	561	1.449	transposase IS116/IS110/IS902 family protein [Frankia sp. EAN1pec] >gi|158314910|ref|YP_001507418.1| transposase IS116/IS110/IS902 family protein [Frankia sp. EAN1pec] >gi|158107738|gb|ABW09935.1| transposase IS116/IS110/IS902 family protein [Frankia sp. EAN1pec] >gi|158110315|gb|ABW12512.1| transposase IS116/IS110/IS902 family protein [Frankia sp. EAN1pec]	1.17244e-127	962	transposase IS116/IS110/IS902 family protein [Frankia sp. EAN1pec] >gi|158314910|ref|YP_001507418.1| transposase IS116/IS110/IS902 family protein [Frankia sp. EAN1pec] >gi|158107738|gb|ABW09935.1| transposase IS116/IS110/IS902 family protein [Frankia sp. EAN1pec] >gi|158110315|gb|ABW12512.1| transposase IS116/IS110/IS902 family protein [Frankia sp. EAN1pec]	1.17244e-127	962
Frapec_R_49	GOOD_IS_AA	599	6	3	0	1	1	0	0	1	0	0	0	0	FraACN/FraCcI3/Frapec/	IS1629ORF1	7.64591e-09	129	1	306	1293	0.215	ISTesp2	0.021396	40	2	32	1397	0.067	29	ISTesp2	0.021396	40	2	32	1397	0.067	transposase IS4 family protein [Frankia sp. EAN1pec] >gi|158110288|gb|ABW12485.1| transposase IS4 family protein [Frankia sp. EAN1pec]	7.2427e-68	565	0	330	0.943	transposase IS4 family protein [Frankia sp. EAN1pec] >gi|158110288|gb|ABW12485.1| transposase IS4 family protein [Frankia sp. EAN1pec]	7.2427e-68	565	transposase IS4 family protein [Frankia sp. EAN1pec] >gi|158110288|gb|ABW12485.1| transposase IS4 family protein [Frankia sp. EAN1pec]	7.2427e-68	565
Frapec_R_50	OVER20_GOOD_LOCX_TRANS	560	36	16	6	2	1	7	1	1	1	1	0	0	FraACN/FraCcI3/FraDas/FraEu/Frapec/	ISFsp3ORF2	2.71227e-05	98	22	495	1305	0.175	FraCcI3_R_3	0.0199936	40	3	46	1769	0.071	36	ISKrh2	0.0697847	38	1	30	1122	0.068	transmembrane transport protein [Streptomyces avermitilis MA-4680] >gi|29607271|dbj|BAC71330.1| putative transmembrane transport protein [Streptomyces avermitilis MA-4680]	1.43857e-82	688	0	558	1.229	transmembrane transport protein [Streptomyces avermitilis MA-4680] >gi|29607271|dbj|BAC71330.1| putative transmembrane transport protein [Streptomyces avermitilis MA-4680]	1.43857e-82	688	NO	NO	NO
Frapec_R_51	GOOD_IS_AA	548	3	3	0	0	0	0	0	0	0	0	0	0	Frapec/	ISWpi14ORF3	5.25882e-06	104	0	225	1011	0.19	IS2000	0.00560003	42	0	26	1186	0.077	24	IS2000	0.00560003	42	0	26	1186	0.077	transposase IS116/IS110/IS902 family protein [Frankia sp. EAN1pec] >gi|158111797|gb|ABW13994.1| transposase IS116/IS110/IS902 family protein [Frankia sp. EAN1pec]	3.05404e-48	430	0	255	0.785	transposase IS116/IS110/IS902 family protein [Frankia sp. EAN1pec] >gi|158111797|gb|ABW13994.1| transposase IS116/IS110/IS902 family protein [Frankia sp. EAN1pec]	3.05404e-48	430	transposase IS116/IS110/IS902 family protein [Frankia sp. EAN1pec] >gi|158111797|gb|ABW13994.1| transposase IS116/IS110/IS902 family protein [Frankia sp. EAN1pec]	3.05404e-48	430
Frapec_R_52	REMBX_TRANS_RATIO15	547	20	5	0	0	0	0	0	0	1	0	1	0	FraACN/FraCcI3/Frapec/	ISAzs22ORF3	5.7874e-21	233	27	543	1134	0.426	ISRce1	0.000458801	46	0	26	1267	0.084	25	ISRce1	0.000458801	46	0	26	1267	0.084	transposase IS4 family protein [Frankia sp. EAN1pec] >gi|158110036|gb|ABW12233.1| transposase IS4 family protein [Frankia sp. EAN1pec]	2.9559e-128	967	0	546	1.768	transposase IS4 family protein [Frankia sp. EAN1pec] >gi|158110036|gb|ABW12233.1| transposase IS4 family protein [Frankia sp. EAN1pec]	2.9559e-128	967	transposase IS4 family protein [Frankia sp. EAN1pec] >gi|158110036|gb|ABW12233.1| transposase IS4 family protein [Frankia sp. EAN1pec]	2.9559e-128	967
Frapec_R_53	OVER15_NOID	522	17	16	0	0	0	0	0	0	0	0	1	0	Borp/FraEu/Frapec/	ISFsp3ORF2	4.1199e-05	96	37	432	1305	0.184	ISRxy1	0.0648372	38	2	27	1790	0.073	26	ISRxy1	0.0648372	38	2	27	1790	0.073	taurine catabolism dioxygenase TauD/TfdA [Frankia sp. EAN1pec] >gi|158107730|gb|ABW09927.1| Taurine catabolism dioxygenase TauD/TfdA [Frankia sp. EAN1pec]	1.85567e-98	758	0	519	1.452	taurine catabolism dioxygenase TauD/TfdA [Frankia sp. EAN1pec] >gi|158107730|gb|ABW09927.1| Taurine catabolism dioxygenase TauD/TfdA [Frankia sp. EAN1pec]	1.85567e-98	758	NO	NO	NO
Frapec_R_6	GOOD_NX_LOCAL_IS	1737	20	3	0	0	0	0	2	0	2	7	5	1	FraCcI3/FraDas/FraEu/Frapec/Shif/	ISFsp3ORF2	0.000264796	95	60	588	1305	0.055	FraCcI3_R_10	2.89093e-25	126	4	264	1313	0.073	186	ISAzs29	0.222451	38	0	27	3897	0.022	amino acid adenylation domain-containing protein [Frankia sp. EAN1pec] >gi|158110266|gb|ABW12463.1| amino acid adenylation domain [Frankia sp. EAN1pec]	0	2923	0	1734	1.683	amino acid adenylation domain-containing protein [Frankia sp. EAN1pec] >gi|158110266|gb|ABW12463.1| amino acid adenylation domain [Frankia sp. EAN1pec]	0	2923	NO	NO	NO
Frapec_R_7	BLASTN_CLOSEIS_NOHIGH	1702	2	0	0	0	0	0	0	0	0	0	0	2	FraEu/Frapec/	ISFsp14ORF1	0	1783	0	1047	1386	1.048	ISFsp14	0	3162	1	1695	1696	1.858	1651	ISFsp14	0	3162	1	1695	1696	1.858	transposase IS4 family protein [Frankia sp. EAN1pec] >gi|158314690|ref|YP_001507198.1| transposase IS4 family protein [Frankia sp. EAN1pec] >gi|158315237|ref|YP_001507745.1| transposase IS4 family protein [Frankia sp. EAN1pec] >gi|158317278|ref|YP_001509786.1| transposase IS4 family protein [Frankia sp. EAN1pec] >gi|158107971|gb|ABW10168.1| transposase IS4 family protein [Frankia sp. EAN1pec] >gi…	0	1764	0	1047	1.036	transposase IS4 family protein [Frankia sp. EAN1pec] >gi|158314690|ref|YP_001507198.1| transposase IS4 family protein [Frankia sp. EAN1pec] >gi|158315237|ref|YP_001507745.1| transposase IS4 family protein [Frankia sp. EAN1pec] >gi|158317278|ref|YP_001509786.1| transposase IS4 family protein [Frankia sp. EAN1pec] >gi|158107971|gb|ABW10168.1| transposase IS4 family protein [Frankia sp. EAN1pec] >gi…	0	1764	transposase IS4 family protein [Frankia sp. EAN1pec] >gi|158314690|ref|YP_001507198.1| transposase IS4 family protein [Frankia sp. EAN1pec] >gi|158315237|ref|YP_001507745.1| transposase IS4 family protein [Frankia sp. EAN1pec] >gi|158317278|ref|YP_001509786.1| transposase IS4 family protein [Frankia sp. EAN1pec] >gi|158107971|gb|ABW10168.1| transposase IS4 family protein [Frankia sp. EAN1pec] >gi…	0	1764
Frapec_R_9	ARB_TRANS	1636	16	6	1	0	0	1	1	0	4	2	1	0	FraCcI3/Frapec/	ISMma22ORF2	2.07448e-51	501	33	1167	1119	0.306	ISTfu1	5.61186e-15	88	8	289	1743	0.054	198	ISTfu1	5.61186e-15	88	8	289	1743	0.054	DNA (cytosine-5-)-methyltransferase [Frankia sp. EAN1pec] >gi|158110707|gb|ABW12904.1| DNA (cytosine-5-)-methyltransferase [Frankia sp. EAN1pec]	0	1816	0	1218	1.11	DNA (cytosine-5-)-methyltransferase [Frankia sp. EAN1pec] >gi|158110707|gb|ABW12904.1| DNA (cytosine-5-)-methyltransferase [Frankia sp. EAN1pec]	0	1816	IS605 family transposase OrfB [Frankia sp. EAN1pec] >gi|158112999|gb|ABW15196.1| transposase/ IS605 OrfB family [Frankia sp. EAN1pec]	0	1771
Glov_R_10	ARB_PHAGE	573	16	9	0	0	0	0	0	0	1	2	4	0	Borp/Glov/	ISMk1ORF1	0.0380408	71	7	240	855	0.124	IS1066	0.24885	36	0	36	1137	0.063	29	IS1066	0.24885	36	0	36	1137	0.063	hypothetical protein glr1385 [Gloeobacter violaceus PCC 7421] >gi|35211949|dbj|BAC89326.1| glr1385 [Gloeobacter violaceus PCC 7421]	2.40723e-105	852	0	570	1.487	hypothetical protein glr1385 [Gloeobacter violaceus PCC 7421] >gi|35211949|dbj|BAC89326.1| glr1385 [Gloeobacter violaceus PCC 7421]	2.40723e-105	852	NO	NO	NO
Glov_R_11	GOOD_IS_AA	527	8	3	1	0	0	0	0	0	1	0	3	0	Cya7425/Cya7822/Glov/Nods/	ISAtsp1ORF1	1.16845e-47	386	0	336	873	0.732	ISAcma25	5.02584e-35	160	25	386	950	0.304	276	ISAcma25	5.02584e-35	160	25	386	950	0.304	transposase [Gloeobacter violaceus PCC 7421] >gi|37521295|ref|NP_924672.1| transposase [Gloeobacter violaceus PCC 7421] >gi|37523644|ref|NP_927021.1| transposase [Gloeobacter violaceus PCC 7421] >gi|35212177|dbj|BAC89553.1| gll1612 [Gloeobacter violaceus PCC 7421] >gi|35212292|dbj|BAC89667.1| glr1726 [Gloeobacter violaceus PCC 7421] >gi|35214649|dbj|BAC92016.1| glr4075 [Gloeobacter violaceus PCC …	8.20843e-89	680	0	384	1.29	transposase [Gloeobacter violaceus PCC 7421] >gi|37521295|ref|NP_924672.1| transposase [Gloeobacter violaceus PCC 7421] >gi|37523644|ref|NP_927021.1| transposase [Gloeobacter violaceus PCC 7421] >gi|35212177|dbj|BAC89553.1| gll1612 [Gloeobacter violaceus PCC 7421] >gi|35212292|dbj|BAC89667.1| glr1726 [Gloeobacter violaceus PCC 7421] >gi|35214649|dbj|BAC92016.1| glr4075 [Gloeobacter violaceus PCC …	8.20843e-89	680	transposase [Gloeobacter violaceus PCC 7421] >gi|37521295|ref|NP_924672.1| transposase [Gloeobacter violaceus PCC 7421] >gi|37523644|ref|NP_927021.1| transposase [Gloeobacter violaceus PCC 7421] >gi|35212177|dbj|BAC89553.1| gll1612 [Gloeobacter violaceus PCC 7421] >gi|35212292|dbj|BAC89667.1| glr1726 [Gloeobacter violaceus PCC 7421] >gi|35214649|dbj|BAC92016.1| glr4075 [Gloeobacter violaceus PCC …	8.20843e-89	680
Glov_R_3	REMBX_TRANS_SCORE1000	1077	11	4	0	0	0	0	0	0	0	0	0	1	Glov/	ISSod18ORF1	5.28027e-108	728	8	678	1209	0.676	Glov_R_9	0	1190	0	595	595	1.105	595	ISAs3	1.12151e-40	182	6	403	1326	0.169	transposase [Gloeobacter violaceus PCC 7421] >gi|37522130|ref|NP_925507.1| transposase [Gloeobacter violaceus PCC 7421] >gi|37523761|ref|NP_927138.1| transposase [Gloeobacter violaceus PCC 7421] >gi|35211079|dbj|BAC88459.1| gll0518 [Gloeobacter violaceus PCC 7421] >gi|35213130|dbj|BAC90502.1| gll2561 [Gloeobacter violaceus PCC 7421] >gi|35214766|dbj|BAC92133.1| glr4192 [Gloeobacter violaceus PCC …	1.56891e-148	1111	0	621	1.032	transposase [Gloeobacter violaceus PCC 7421] >gi|37522130|ref|NP_925507.1| transposase [Gloeobacter violaceus PCC 7421] >gi|37523761|ref|NP_927138.1| transposase [Gloeobacter violaceus PCC 7421] >gi|35211079|dbj|BAC88459.1| gll0518 [Gloeobacter violaceus PCC 7421] >gi|35213130|dbj|BAC90502.1| gll2561 [Gloeobacter violaceus PCC 7421] >gi|35214766|dbj|BAC92133.1| glr4192 [Gloeobacter violaceus PCC …	1.56891e-148	1111	transposase [Gloeobacter violaceus PCC 7421] >gi|37522130|ref|NP_925507.1| transposase [Gloeobacter violaceus PCC 7421] >gi|37523761|ref|NP_927138.1| transposase [Gloeobacter violaceus PCC 7421] >gi|35211079|dbj|BAC88459.1| gll0518 [Gloeobacter violaceus PCC 7421] >gi|35213130|dbj|BAC90502.1| gll2561 [Gloeobacter violaceus PCC 7421] >gi|35214766|dbj|BAC92133.1| glr4192 [Gloeobacter violaceus PCC …	1.56891e-148	1111
Glov_R_6	ARB_PHAGE	673	9	5	0	0	0	0	0	3	0	1	0	0	Glov/	ISFsp3ORF2	0.0075126	78	57	546	1305	0.116	ISRhosp2	1.02707	34	0	22	1361	0.051	20	ISRhosp2	1.02707	34	0	22	1361	0.051	hypothetical protein gll0213 [Gloeobacter violaceus PCC 7421] >gi|35210773|dbj|BAC88154.1| gll0213 [Gloeobacter violaceus PCC 7421]	8.47089e-128	1045	0	669	1.553	hypothetical protein gll0213 [Gloeobacter violaceus PCC 7421] >gi|35210773|dbj|BAC88154.1| gll0213 [Gloeobacter violaceus PCC 7421]	8.47089e-128	1045	NO	NO	NO
Glov_R_7	ARB_TRANS	607	10	4	2	3	0	0	0	0	1	0	0	0	Glov/	IS1491ORF2	0.0704897	69	9	303	1320	0.114	Artm_R_22	1.7792e-22	114	6	361	1059	0.188	243	ISPso3	0.922462	34	0	17	1283	0.056	hypothetical protein glr0330 [Gloeobacter violaceus PCC 7421] >gi|35210891|dbj|BAC88271.1| glr0330 [Gloeobacter violaceus PCC 7421]	9.95919e-133	988	0	600	1.628	hypothetical protein glr0330 [Gloeobacter violaceus PCC 7421] >gi|35210891|dbj|BAC88271.1| glr0330 [Gloeobacter violaceus PCC 7421]	9.95919e-133	988	hypothetical Transposase-like protein/ IS1634 family/ partial [Crocosphaera watsonii WH 0003]	2.75107e-10	148
Glov_R_8	ARB_MANY	600	35	10	1	4	1	0	0	0	7	8	4	0	Glov/Noss/	ISAar16ORF1	0.0409806	71	5	153	1077	0.118	ISAfe5	0.0214333	40	0	25	1644	0.067	23	ISAfe5	0.0214333	40	0	25	1644	0.067	hypothetical protein gll1277 [Gloeobacter violaceus PCC 7421] >gi|35211841|dbj|BAC89218.1| gll1277 [Gloeobacter violaceus PCC 7421]	1.11837e-92	767	0	594	1.278	hypothetical protein gll1277 [Gloeobacter violaceus PCC 7421] >gi|35211841|dbj|BAC89218.1| gll1277 [Gloeobacter violaceus PCC 7421]	1.11837e-92	767	NO	NO	NO
IS1002	ISFINDER	1030	5	3	0	0	0	0	0	0	0	0	2	0	Borp/	IS1002ORF1	3.61669e-180	996	0	561	948	0.967	Borp_R_4	0	1756	1	917	951	1.705	903	IS1002	0	2060	0	1030	1030	2	transposase [Bordetella parapertussis]	1.62877e-146	1088	0	642	1.056	transposase [Bordetella parapertussis]	1.62877e-146	1088	transposase [Bordetella parapertussis]	1.62877e-146	1088
IS1008	ISFINDER	820	2	0	0	0	0	0	0	0	2	0	0	0	YerAng/YerAnt/	IS1008ORF1	2.42379e-142	1282	0	702	702	1.563	ISOur1	0	1580	0	820	820	1.927	808	IS1008	0	1640	0	820	820	2	transposase [Acinetobacter calcoaceticus] >gi|380861050|gb|AFF18249.1| transposase [Acinetobacter baumannii] >gi|395521950|gb|EJG10234.1| integrase core domain protein [Acinetobacter baumannii OIFC137] >gi|395550322|gb|EJG16335.1| integrase core domain protein [Acinetobacter baumannii OIFC143] >gi|395562730|gb|EJG24384.1| integrase core domain protein [Acinetobacter baumannii OIFC109]	2.84782e-174	1265	0	702	1.543	transposase [Acinetobacter calcoaceticus] >gi|380861050|gb|AFF18249.1| transposase [Acinetobacter baumannii] >gi|395521950|gb|EJG10234.1| integrase core domain protein [Acinetobacter baumannii OIFC137] >gi|395550322|gb|EJG16335.1| integrase core domain protein [Acinetobacter baumannii OIFC143] >gi|395562730|gb|EJG24384.1| integrase core domain protein [Acinetobacter baumannii OIFC109]	2.84782e-174	1265	transposase [Acinetobacter calcoaceticus] >gi|380861050|gb|AFF18249.1| transposase [Acinetobacter baumannii] >gi|395521950|gb|EJG10234.1| integrase core domain protein [Acinetobacter baumannii OIFC137] >gi|395550322|gb|EJG16335.1| integrase core domain protein [Acinetobacter baumannii OIFC143] >gi|395562730|gb|EJG24384.1| integrase core domain protein [Acinetobacter baumannii OIFC109]	2.84782e-174	1265
IS100kyp	ISFINDER	1954	137	109	0	0	0	0	13	0	13	1	1	0	YerAng/YerAnt/	IS100kypORF1	0	1810	0	1020	1020	0.926	IS100	0	3894	1	1954	1953	1.993	1952	IS100kyp	0	3908	0	1954	1954	2
IS102	ISFINDER	1057	1	0	0	0	0	0	0	0	0	0	1	0	Shif/	IS102ORF1	2.91774e-178	1593	0	921	921	1.507	IS903	0	1814	0	1057	1057	1.716	997	IS102	0	2114	0	1057	1057	2	IS102 transposase [Citrobacter rodentium ICC168] >gi|283784063|ref|YP_003363928.1| IS102 transposase [Citrobacter rodentium ICC168] >gi|283784292|ref|YP_003364157.1| IS102 transposase [Citrobacter rodentium ICC168] >gi|283785756|ref|YP_003365621.1| IS102 transposase [Citrobacter rodentium ICC168] >gi|283786503|ref|YP_003366368.1| IS102 transposase [Citrobacter rodentium ICC168] >gi|283786551|ref|…	0	1722	0	966	1.629	IS102 transposase [Citrobacter rodentium ICC168] >gi|283784063|ref|YP_003363928.1| IS102 transposase [Citrobacter rodentium ICC168] >gi|283784292|ref|YP_003364157.1| IS102 transposase [Citrobacter rodentium ICC168] >gi|283785756|ref|YP_003365621.1| IS102 transposase [Citrobacter rodentium ICC168] >gi|283786503|ref|YP_003366368.1| IS102 transposase [Citrobacter rodentium ICC168] >gi|283786551|ref|…	0	1722	IS102 transposase [Citrobacter rodentium ICC168] >gi|283784063|ref|YP_003363928.1| IS102 transposase [Citrobacter rodentium ICC168] >gi|283784292|ref|YP_003364157.1| IS102 transposase [Citrobacter rodentium ICC168] >gi|283785756|ref|YP_003365621.1| IS102 transposase [Citrobacter rodentium ICC168] >gi|283786503|ref|YP_003366368.1| IS102 transposase [Citrobacter rodentium ICC168] >gi|283786551|ref|…	0	1722
IS103	ISFINDER	1443	1	1	0	0	0	0	0	0	0	0	0	0	Shif/	IS150ORF2	7.10264e-133	1203	10	903	903	0.834	IS150	0	2850	2	1443	1443	1.975	1438	IS103	0	2886	0	1443	1443	2	IS150 protein InsAB [Escherichia coli BL21(DE3)] >gi|387823467|ref|YP_006094276.1| IS150 protein InsAB [Escherichia coli BL21(DE3)] >gi|387823519|ref|YP_006094307.1| IS150 protein InsAB [Escherichia coli BL21(DE3)] >gi|387823535|ref|YP_006094314.1| IS150 protein InsAB [Escherichia coli BL21(DE3)] >gi|313848572|emb|CBY77810.1| IS150 protein InsAB [Escherichia coli BL21(DE3)] >gi|313848729|emb|CBY7…	4.17726e-162	1229	10	885	0.852	IS150 protein InsAB [Escherichia coli BL21(DE3)] >gi|387823467|ref|YP_006094276.1| IS150 protein InsAB [Escherichia coli BL21(DE3)] >gi|387823519|ref|YP_006094307.1| IS150 protein InsAB [Escherichia coli BL21(DE3)] >gi|387823535|ref|YP_006094314.1| IS150 protein InsAB [Escherichia coli BL21(DE3)] >gi|313848572|emb|CBY77810.1| IS150 protein InsAB [Escherichia coli BL21(DE3)] >gi|313848729|emb|CBY7…	4.17726e-162	1229	transposase protein B [Escherichia coli] >gi|16131429|ref|NP_418015.1| IS150 transposase B [Escherichia coli str	2.7674e-154	1160
IS1086	ISFINDER	1106	1	0	0	0	0	0	0	0	0	1	0	0	FraDas/	IS1086ORF1	0	1762	0	1017	1017	1.593	ISShes10	8.83637e-93	374	6	571	1113	0.338	424	IS1086	0	2212	0	1106	1106	2	probable transposase - Alcaligenes eutrophus >gi|48876|emb|CAA41347.1| ORF 1 [Cupriavidus metallidurans CH34]	0	1795	0	1017	1.623	probable transposase - Alcaligenes eutrophus >gi|48876|emb|CAA41347.1| ORF 1 [Cupriavidus metallidurans CH34]	0	1795	probable transposase - Alcaligenes eutrophus >gi|48876|emb|CAA41347.1| ORF 1 [Cupriavidus metallidurans CH34]	0	1795
IS1096	ISFINDER	2259	1	0	0	0	0	0	0	0	0	0	0	1	Acam/	IS1096ORF1	0	2141	0	1236	1236	0.948	ISPfr3	0	1212	30	1411	1457	0.537	1107	IS1096	0	4518	0	2259	2259	2	IS1096_c_ tnpA protein [Mycobacterium smegmatis str. MC2 155] >gi|118467658|ref|YP_890381.1| IS1096_c_ tnpA protein [Mycobacterium smegmatis str. MC2 155] >gi|118468079|ref|YP_889344.1| IS1096_c_ tnpA protein [Mycobacterium smegmatis str. MC2 155] >gi|118468159|ref|YP_887481.1| IS1096_c_ tnpA protein [Mycobacterium smegmatis str. MC2 155] >gi|118468402|ref|YP_890375.1| IS1096_c_ tnpA protein [Myc…	0	2249	0	1299	0.996	IS1096/ tnpA protein [Mycobacterium smegmatis str. MC2 155] >gi|118467658|ref|YP_890381.1| IS1096/ tnpA protein [Mycobacterium smegmatis str. MC2 155] >gi|118468079|ref|YP_889344.1| IS1096/ tnpA protein [Mycobacterium smegmatis str. MC2 155] >gi|118468159|ref|YP_887481.1| IS1096/ tnpA protein [Mycobacterium smegmatis str. MC2 155] >gi|118468402|ref|YP_890375.1| IS1096/ tnpA protein [Mycobacterium…	0	2249	transposase [Arthrobacter sp. TM1]	0	1788
IS110	ISFINDER	1558	1	0	0	0	0	0	0	0	0	0	0	1	Frapec/	IS110ORF1	0	2029	0	1215	1215	1.302	ISSgr1	0	2304	5	1541	1544	1.479	1392	IS110	0	3116	0	1558	1558	2	insertion element [Streptomyces coelicolor A3(2)] >gi|21221211|ref|NP_626990.1| transposase [Streptomyces coelicolor A3(2)] >gi|21224703|ref|NP_630482.1| IS110 transposase/integrase [Streptomyces coelicolor A3(2)] >gi|21226034|ref|NP_631813.1| IS110 transposase [Streptomyces coelicolor A3(2)] >gi|140939|sp|P19780.1|YIS1_STRCO RecName: Full=Insertion element IS110 uncharacterized 43.6 kDa protein …	0	2096	0	1215	1.345	insertion element [Streptomyces coelicolor A3(2)] >gi|21221211|ref|NP_626990.1| transposase [Streptomyces coelicolor A3(2)] >gi|21224703|ref|NP_630482.1| IS110 transposase/integrase [Streptomyces coelicolor A3(2)] >gi|21226034|ref|NP_631813.1| IS110 transposase [Streptomyces coelicolor A3(2)] >gi|140939|sp|P19780.1|YIS1_STRCO RecName: Full=Insertion element IS110 uncharacterized 43.6 kDa protein …	0	2096	insertion element [Streptomyces coelicolor A3(2)] >gi|21221211|ref|NP_626990.1| transposase [Streptomyces coelicolor A3(2)] >gi|21224703|ref|NP_630482.1| IS110 transposase/integrase [Streptomyces coelicolor A3(2)] >gi|21226034|ref|NP_631813.1| IS110 transposase [Streptomyces coelicolor A3(2)] >gi|140939|sp|P19780.1|YIS1_STRCO RecName: Full=Insertion element IS110 uncharacterized 43.6 kDa protein …	0	2096
IS1113	ISFINDER	1306	1	0	0	0	0	0	0	0	0	0	1	0	Syn7002/	IS1113ORF1	0	2027	0	1182	1182	1.552	ISXax1	2.9956e-93	376	18	906	1326	0.288	628	IS1113	0	2612	0	1306	1306	2	putative IS1113 transposase [Xanthomonas oryzae pv. oryzae KACC 10331] >gi|58426688|gb|AAW75725.1| putative IS1113 transposase [Xanthomonas oryzae pv. oryzae KACC 10331]	0	2091	0	1239	1.601	putative IS1113 transposase [Xanthomonas oryzae pv. oryzae KACC 10331] >gi|58426688|gb|AAW75725.1| putative IS1113 transposase [Xanthomonas oryzae pv. oryzae KACC 10331]	0	2091	putative IS1113 transposase [Xanthomonas oryzae pv. oryzae KACC 10331] >gi|58426688|gb|AAW75725.1| putative IS1113 transposase [Xanthomonas oryzae pv. oryzae KACC 10331]	0	2091
IS1121	ISFINDER	1068	1	0	0	0	0	0	0	0	0	0	1	0	Borp/	IS1121ORF1	0	1694	0	960	960	1.586	IS1122	0	1524	2	1068	1068	1.427	948	IS1121	0	2136	0	1068	1068	2	insertion element IS1121 transposase [Clavibacter michiganensis subsp. sepedonicus] >gi|170780542|ref|YP_001708874.1| insertion element IS1121 transposase [Clavibacter michiganensis subsp. sepedonicus] >gi|170780890|ref|YP_001709222.1| insertion element IS1121 transposase [Clavibacter michiganensis subsp. sepedonicus] >gi|170780997|ref|YP_001709329.1| insertion element IS1121 transposase [Claviba…	0	1663	0	960	1.557	insertion element IS1121 transposase [Clavibacter michiganensis subsp. sepedonicus] >gi|170780542|ref|YP_001708874.1| insertion element IS1121 transposase [Clavibacter michiganensis subsp. sepedonicus] >gi|170780890|ref|YP_001709222.1| insertion element IS1121 transposase [Clavibacter michiganensis subsp. sepedonicus] >gi|170780997|ref|YP_001709329.1| insertion element IS1121 transposase [Claviba…	0	1663	insertion element IS1121 transposase [Clavibacter michiganensis subsp. sepedonicus] >gi|170780542|ref|YP_001708874.1| insertion element IS1121 transposase [Clavibacter michiganensis subsp. sepedonicus] >gi|170780890|ref|YP_001709222.1| insertion element IS1121 transposase [Clavibacter michiganensis subsp. sepedonicus] >gi|170780997|ref|YP_001709329.1| insertion element IS1121 transposase [Claviba…	0	1663
IS1137	ISFINDER	1361	1	0	0	0	0	0	0	0	0	0	0	1	Frapec/	IS1137ORF2	0	1823	0	1035	1035	1.339	IS987	1.6213e-52	226	25	508	1355	0.166	363	IS1137	0	2722	0	1361	1361	2	integrase catalytic subunit [Mycobacterium gilvum PYR-GCK] >gi|145216294|gb|ABP45698.1| Integrase_c_ catalytic region [Mycobacterium gilvum PYR-GCK]	0	1371	12	1080	1.007	integrase catalytic subunit [Mycobacterium gilvum PYR-GCK] >gi|145216294|gb|ABP45698.1| Integrase/ catalytic region [Mycobacterium gilvum PYR-GCK]	0	1371	IS1137/ transposase orfB [Mycobacterium smegmatis str. MC2 155] >gi|118473564|ref|YP_886095.1| IS1137/ transposase orfB [Mycobacterium smegmatis str. MC2 155] >gi|383819645|ref|ZP_09974913.1| IS1137/ transposase orfB [Mycobacterium phlei RIVM601174] >gi|118169125|gb|ABK70021.1| IS1137/ transposase orfB [Mycobacterium smegmatis str. MC2 155] >gi|118174851|gb|ABK75747.1| IS1137/ transposase orfB [M…	4.90442e-167	1245
IS1138B	ISFINDER	1288	1	0	0	0	0	0	0	0	0	0	0	1	CLTris/	IS1138BORF1	0	1946	0	1200	1200	1.511	IS1138	0	2560	0	1288	1288	1.988	1285	IS1138B	0	2576	0	1288	1288	2	IS1138 transposase [Mycoplasma pulmonis UAB CTIP] >gi|15828865|ref|NP_326225.1| IS1138 transposase [Mycoplasma pulmonis UAB CTIP] >gi|15829227|ref|NP_326587.1| IS1138 transposase [Mycoplasma pulmonis UAB CTIP] >gi|14089431|emb|CAC13191.1| TRANSPOSASE FOR INSERTION SEQUENCE ELEMENT IS1138 (Mycoplasma pulmonis) >gi|14089808|emb|CAC13567.1| TRANSPOSASE FOR INSERTION SEQUENCE ELEMENT IS1138 (Mycoplas…	0	1946	0	1206	1.511	IS1138 transposase [Mycoplasma pulmonis UAB CTIP] >gi|15828865|ref|NP_326225.1| IS1138 transposase [Mycoplasma pulmonis UAB CTIP] >gi|15829227|ref|NP_326587.1| IS1138 transposase [Mycoplasma pulmonis UAB CTIP] >gi|14089431|emb|CAC13191.1| TRANSPOSASE FOR INSERTION SEQUENCE ELEMENT IS1138 (Mycoplasma pulmonis) >gi|14089808|emb|CAC13567.1| TRANSPOSASE FOR INSERTION SEQUENCE ELEMENT IS1138 (Mycoplas…	0	1946	IS1138 transposase [Mycoplasma pulmonis UAB CTIP] >gi|15828865|ref|NP_326225.1| IS1138 transposase [Mycoplasma pulmonis UAB CTIP] >gi|15829227|ref|NP_326587.1| IS1138 transposase [Mycoplasma pulmonis UAB CTIP] >gi|14089431|emb|CAC13191.1| TRANSPOSASE FOR INSERTION SEQUENCE ELEMENT IS1138 (Mycoplasma pulmonis) >gi|14089808|emb|CAC13567.1| TRANSPOSASE FOR INSERTION SEQUENCE ELEMENT IS1138 (Mycoplas…	0	1946
IS1141	ISFINDER	1588	0	0	0	0	0	0	1	0	0	1	3	0	FraCcI3/FraDas/	IS1141ORF1	0	1808	0	1020	1020	1.139	ISAnsp11	4.75491e-98	394	31	692	1510	0.248	513	IS1141	0	3176	0	1588	1588	2	transposase [Mycobacterium intracellulare]	0	1808	0	1020	1.139	transposase [Mycobacterium intracellulare]	0	1808	transposase [Mycobacterium intracellulare]	0	1808
IS1162	ISFINDER	2634	1	0	0	0	0	0	0	0	0	0	0	1	Borp/	IS1162ORF1	0	2927	0	1674	1674	1.111	IS1474	0	3030	37	2634	2633	1.15	2214	IS1162	0	5268	0	2634	2634	2	RecName: Full=Putative transposase for insertion sequence IS1162 >gi|899361|emb|CAA55959.1| unnamed protein product [Pseudomonas fluorescens]	0	2970	0	1674	1.128	RecName: Full=Putative transposase for insertion sequence IS1162 >gi|899361|emb|CAA55959.1| unnamed protein product [Pseudomonas fluorescens]	0	2970	RecName: Full=Putative transposase for insertion sequence IS1162 >gi|899361|emb|CAA55959.1| unnamed protein product [Pseudomonas fluorescens]	0	2970
IS1166	ISFINDER	1469	1	0	0	0	0	0	0	0	1	0	0	0	Frapec/	IS1166ORF1	0	1637	0	960	1302	1.114	IS666	0	1926	15	1464	1472	1.311	1278	IS1166	0	2938	0	1469	1469	2	transposase [Rhodococcus sp.] >gi|1582653|prf||2119215D transposase	0	1765	0	990	1.201	transposase [Rhodococcus sp.] >gi|1582653|prf||2119215D transposase	0	1765	transposase [Rhodococcus sp.] >gi|1582653|prf||2119215D transposase	0	1765
IS117	ISFINDER	2527	2	0	0	0	0	0	0	0	0	0	1	1	Frapec/	IS117ORF1	0	2120	0	1242	1242	0.839	FraCcI3_R_7	1.47492e-24	124	2	163	1498	0.049	125	IS117	0	5054	0	2527	2527	2	transposase [Streptomyces coelicolor A3(2)] >gi|21224708|ref|NP_630487.1| IS117 transposase [Streptomyces coelicolor A3(2)] >gi|141027|sp|P14707.1|YM3_STRCO RecName: Full=Mini-circle putative transposase for IS117 >gi|46875|emb|CAA34069.1| unnamed protein product [Streptomyces coelicolor A3(2)] >gi|3218352|emb|CAA19611.1| putative IS117 transposase [Streptomyces coelicolor A3(2)] >gi|3581858|emb|…	0	2154	0	1242	0.852	transposase [Streptomyces coelicolor A3(2)] >gi|21224708|ref|NP_630487.1| IS117 transposase [Streptomyces coelicolor A3(2)] >gi|141027|sp|P14707.1|YM3_STRCO RecName: Full=Mini-circle putative transposase for IS117 >gi|46875|emb|CAA34069.1| unnamed protein product [Streptomyces coelicolor A3(2)] >gi|3218352|emb|CAA19611.1| putative IS117 transposase [Streptomyces coelicolor A3(2)] >gi|3581858|emb|…	0	2154	transposase [Streptomyces coelicolor A3(2)] >gi|21224708|ref|NP_630487.1| IS117 transposase [Streptomyces coelicolor A3(2)] >gi|141027|sp|P14707.1|YM3_STRCO RecName: Full=Mini-circle putative transposase for IS117 >gi|46875|emb|CAA34069.1| unnamed protein product [Streptomyces coelicolor A3(2)] >gi|3218352|emb|CAA19611.1| putative IS117 transposase [Streptomyces coelicolor A3(2)] >gi|3581858|emb|…	0	2154
IS1181	ISFINDER	1513	1	0	0	0	0	0	0	0	0	0	1	1	CLEcts/	IS1181ORF1	0	2303	0	1317	1317	1.522	ISSau8	1.48499e-15	90	4	124	1498	0.059	97	IS1181	0	3026	0	1513	1513	2	IS1181_c_ transposase [Staphylococcus aureus subsp. aureus USA300_FPR3757] >gi|87127352|gb|ABD21866.1| IS1181_c_ transposase [Staphylococcus aureus subsp. aureus USA300_FPR3757]	0	2407	0	1353	1.591	IS1181/ transposase [Staphylococcus aureus subsp. aureus USA300_FPR3757] >gi|87127352|gb|ABD21866.1| IS1181/ transposase [Staphylococcus aureus subsp. aureus USA300_FPR3757]	0	2407	IS1181/ transposase [Staphylococcus aureus subsp. aureus USA300_FPR3757] >gi|87127352|gb|ABD21866.1| IS1181/ transposase [Staphylococcus aureus subsp. aureus USA300_FPR3757]	0	2407
IS1203E	ISFINDER	1032	1	0	0	0	0	0	1	0	0	0	0	0	Shif/	IS1203ORF2	2.56928e-179	1602	0	951	951	1.552	IS1203	0	1824	0	1032	1310	1.767	984	IS1203E	0	2064	0	1032	1032	2	transposase [Escherichia coli O157:H7 str. Sakai] >gi|75994465|ref|YP_325579.1| transposase [Escherichia coli O157:H7 EDL933] >gi|168750702|ref|ZP_02775724.1| IS629 transposase orfB [Escherichia coli O157:H7 str. EC4113] >gi|168757347|ref|ZP_02782354.1| IS629 transposase orfB [Escherichia coli O157:H7 str. EC4401] >gi|168763029|ref|ZP_02788036.1| IS629 transposase orfB [Escherichia coli O157:H7 s…	0	1577	0	885	1.528	transposase [Escherichia coli O157:H7 str. Sakai] >gi|75994465|ref|YP_325579.1| transposase [Escherichia coli O157:H7 EDL933] >gi|168750702|ref|ZP_02775724.1| IS629 transposase orfB [Escherichia coli O157:H7 str. EC4113] >gi|168757347|ref|ZP_02782354.1| IS629 transposase orfB [Escherichia coli O157:H7 str. EC4401] >gi|168763029|ref|ZP_02788036.1| IS629 transposase orfB [Escherichia coli O157:H7 s…	0	1577	transposase [Escherichia coli O157:H7 str. Sakai] >gi|75994465|ref|YP_325579.1| transposase [Escherichia coli O157:H7 EDL933] >gi|168750702|ref|ZP_02775724.1| IS629 transposase orfB [Escherichia coli O157:H7 str. EC4113] >gi|168757347|ref|ZP_02782354.1| IS629 transposase orfB [Escherichia coli O157:H7 str. EC4401] >gi|168763029|ref|ZP_02788036.1| IS629 transposase orfB [Escherichia coli O157:H7 s…	0	1577
IS1221B	ISFINDER	1519	1	0	0	0	0	0	1	0	0	0	0	0	CLStih/	IS1221AORF1	1.89563e-168	1510	0	999	1422	0.994	IS1221C	0	2484	91	1519	1518	1.635	1427	IS1221B	0	3038	0	1519	1519	2	IS1221 transposase [Mycoplasma hyorhinis GDL-1] >gi|385858665|ref|YP_005905176.1| transposase_c_ IS861 [Mycoplasma hyorhinis MCLD] >gi|330723754|gb|AEC46124.1| transposase_c_ IS861 [Mycoplasma hyorhinis MCLD] >gi|367460827|gb|AEX14350.1| IS1221 transposase [Mycoplasma hyorhinis GDL-1]	0	1560	0	987	1.027	IS1221 transposase [Mycoplasma hyorhinis GDL-1] >gi|385858665|ref|YP_005905176.1| transposase/ IS861 [Mycoplasma hyorhinis MCLD] >gi|330723754|gb|AEC46124.1| transposase/ IS861 [Mycoplasma hyorhinis MCLD] >gi|367460827|gb|AEX14350.1| IS1221 transposase [Mycoplasma hyorhinis GDL-1]	0	1560	IS1221 transposase [Mycoplasma hyorhinis GDL-1] >gi|385858665|ref|YP_005905176.1| transposase/ IS861 [Mycoplasma hyorhinis MCLD] >gi|330723754|gb|AEC46124.1| transposase/ IS861 [Mycoplasma hyorhinis MCLD] >gi|367460827|gb|AEX14350.1| IS1221 transposase [Mycoplasma hyorhinis GDL-1]	0	1560
IS1221G	ISFINDER	1527	1	0	0	0	0	0	1	0	0	0	0	0	CLGrat/	IS1221AORF1	0	1264	0	879	1422	0.828	IS1221A	0	2696	18	1517	1513	1.766	1454	IS1221G	0	3054	0	1527	1527	2	transposase_c_ IS861 [Mycoplasma hyorhinis HUB-1] >gi|304309042|gb|ADM21522.1| transposase_c_ IS861 [Mycoplasma hyorhinis HUB-1]	3.70009e-172	1251	1	870	0.819	transposase/ IS861 [Mycoplasma hyorhinis HUB-1] >gi|304309042|gb|ADM21522.1| transposase/ IS861 [Mycoplasma hyorhinis HUB-1]	3.70009e-172	1251	transposase/ IS861 [Mycoplasma hyorhinis HUB-1] >gi|304309042|gb|ADM21522.1| transposase/ IS861 [Mycoplasma hyorhinis HUB-1]	3.70009e-172	1251
IS1221H	ISFINDER	1557	1	0	0	0	0	0	0	0	0	0	0	1	Cya51142/	IS1221AORF1	3.09565e-153	731	2	654	1422	0.469	IS1221I	0	2850	7	1557	1554	1.83	1508	IS1221H	0	3114	0	1557	1557	2	transposase_c_ IS861 [Mycoplasma hyorhinis MCLD] >gi|330723837|gb|AEC46207.1| transposase_c_ IS861 [Mycoplasma hyorhinis MCLD]	2.07711e-145	771	0	651	0.495	transposase/ IS861 [Mycoplasma hyorhinis MCLD] >gi|330723837|gb|AEC46207.1| transposase/ IS861 [Mycoplasma hyorhinis MCLD]	2.07711e-145	771	transposase/ IS861 [Mycoplasma hyorhinis MCLD] >gi|330723837|gb|AEC46207.1| transposase/ IS861 [Mycoplasma hyorhinis MCLD]	2.07711e-145	771
IS1221J	ISFINDER	5238	11	0	0	0	0	0	0	0	0	0	0	9	Cylr/Myccap/MycPG1/PhyOY/Prom9515/Rapb/CLEugl/CLPsin/	IS1221AORF1	1.05317e-126	1155	0	723	1422	0.221	IS1221B	0	1434	2	761	1519	0.274	744	IS1221J	0	10476	0	5238	5238	2	ABC transport system permease protein p69 [Mycoplasma hyorhinis GDL-1] >gi|385858597|ref|YP_005905108.1| ABC transport system permease protein p69 [Mycoplasma hyorhinis MCLD] >gi|129384|sp|P15362.1|P69_MYCHR RecName: Full=ABC transport system permease protein p69 >gi|150176|gb|AAA25429.1| protein 69 [Mycoplasma hyorhinis] >gi|288405|emb|CAA32358.1| p69 [Mycoplasma hyorhinis] >gi|330723686|gb|AEC4…	0	2420	0	1740	0.462	ABC transport system permease protein p69 [Mycoplasma hyorhinis GDL-1] >gi|385858597|ref|YP_005905108.1| ABC transport system permease protein p69 [Mycoplasma hyorhinis MCLD] >gi|129384|sp|P15362.1|P69_MYCHR RecName: Full=ABC transport system permease protein p69 >gi|150176|gb|AAA25429.1| protein 69 [Mycoplasma hyorhinis] >gi|288405|emb|CAA32358.1| p69 [Mycoplasma hyorhinis] >gi|330723686|gb|AEC4…	0	2420	transposase InsK [Mycoplasma hyorhinis MCLD] >gi|330723687|gb|AEC46057.1| transposase InsK [Mycoplasma hyorhinis MCLD]	7.18455e-151	1217
IS1222	ISFINDER	1221	2	0	0	0	0	2	0	0	0	0	0	0	YerAng/YerAnt/	IS1222ORF2	5.93465e-170	1522	0	861	861	1.247	ISSen4	0	2016	2	1221	1221	1.651	1138	IS1222	0	2442	0	1221	1221	2	ORF B [Pantoea agglomerans] >gi|1497836|emb|CAA57482.1| ORFB [Pantoea agglomerans]	0	1472	0	828	1.206	ORF B [Pantoea agglomerans] >gi|1497836|emb|CAA57482.1| ORFB [Pantoea agglomerans]	0	1472	hypothetical protein SC173 [Salmonella enterica subsp. enterica serovar Choleraesuis str. SC-B67] >gi|161868001|ref|YP_001598182.1| hypothetical protein pOU7519_141 [Salmonella enterica subsp. enterica serovar Choleraesuis] >gi|218552943|ref|YP_002385856.1| transposase/ ORF B/ IS3 family/ IS407 group [Escherichia coli IAI1] >gi|218553297|ref|YP_002386210.1| transposase/ ORF B/ IS3 family/ IS407 g…	0	1346
IS1246	ISFINDER	1275	1	0	0	0	0	0	0	0	0	0	0	1	Artm/	IS1246ORF1	7.19112e-158	1418	8	840	864	1.112	ISAzo39	0	1534	10	1273	1277	1.203	1083	IS1246	0	2550	0	1275	1275	2	IS1246 transposase [Pseudomonas putida KT2440] >gi|5524527|gb|AAD44274.1|AF151431_3 putative transposase [Pseudomonas putida] >gi|24984579|gb|AAN68579.1|AE016489_10 IS1246_c_ transposase [Pseudomonas putida KT2440] >gi|483840|gb|AAA17980.1| putative protein [Pseudomonas putida] >gi|483841|gb|AAA18510.1| putative protein [Pseudomonas putida]	0	1510	0	840	1.184	IS1246 transposase [Pseudomonas putida KT2440] >gi|5524527|gb|AAD44274.1|AF151431_3 putative transposase [Pseudomonas putida] >gi|24984579|gb|AAN68579.1|AE016489_10 IS1246/ transposase [Pseudomonas putida KT2440] >gi|483840|gb|AAA17980.1| putative protein [Pseudomonas putida] >gi|483841|gb|AAA18510.1| putative protein [Pseudomonas putida]	0	1510	IS1246 transposase [Pseudomonas putida KT2440] >gi|5524527|gb|AAD44274.1|AF151431_3 putative transposase [Pseudomonas putida] >gi|24984579|gb|AAN68579.1|AE016489_10 IS1246/ transposase [Pseudomonas putida KT2440] >gi|483840|gb|AAA17980.1| putative protein [Pseudomonas putida] >gi|483841|gb|AAA18510.1| putative protein [Pseudomonas putida]	0	1510
IS1253B	ISFINDER	1698	5	0	0	0	0	0	0	0	0	2	0	3	Crow/Lyns/SynJA2/	IS1253BORF2	0	1955	0	1125	1125	1.151	IS1253A	0	3242	12	1697	1689	1.909	1667	IS1253B	0	3396	0	1698	1698	2	IS605 family transposase [Dichelobacter nodosus VCS1703A] >gi|1488249|gb|AAB12365.1| ORF375 [Dichelobacter nodosus] >gi|146232784|gb|ABQ13762.1| transposase_c_ IS605 family [Dichelobacter nodosus VCS1703A]	0	2009	0	1125	1.183	IS605 family transposase [Dichelobacter nodosus VCS1703A] >gi|1488249|gb|AAB12365.1| ORF375 [Dichelobacter nodosus] >gi|146232784|gb|ABQ13762.1| transposase/ IS605 family [Dichelobacter nodosus VCS1703A]	0	2009	IS605 family transposase [Dichelobacter nodosus VCS1703A] >gi|1488249|gb|AAB12365.1| ORF375 [Dichelobacter nodosus] >gi|146232784|gb|ABQ13762.1| transposase/ IS605 family [Dichelobacter nodosus VCS1703A]	0	2009
IS1294	ISFINDER	1689	3	2	0	0	0	0	0	0	0	1	0	0	Shif/	IS1294ORF1	0	1881	0	1020	1167	1.114	IS801	4.74555e-73	302	29	1074	1512	0.179	721	IS1294	0	3378	0	1689	1689	2	transposase [Escherichia coli]	0	1819	0	1011	1.077	transposase [Escherichia coli]	0	1819	transposase [Escherichia coli]	0	1819
IS1296	ISFINDER	1485	41	20	6	1	0	1	0	0	2	0	8	3	Crow/Myccap/MycPG1/	IS1296ORF2	6.15623e-172	1540	0	924	924	1.037	MycPG1_R_4	0	2824	0	1485	1485	1.902	1456	IS1296	0	2970	0	1485	1485	2	IS1296 transposase protein B [Mycoplasma mycoides subsp. capri str. GM12] >gi|256384842|gb|ACU79411.1| IS1296 transposase protein B [Mycoplasma mycoides subsp. capri str. GM12]	0	1513	0	930	1.019	IS1296 transposase protein B [Mycoplasma mycoides subsp. capri str. GM12] >gi|256384842|gb|ACU79411.1| IS1296 transposase protein B [Mycoplasma mycoides subsp. capri str. GM12]	0	1513	IS1296 transposase protein B [Mycoplasma mycoides subsp. capri str. GM12] >gi|256384842|gb|ACU79411.1| IS1296 transposase protein B [Mycoplasma mycoides subsp. capri str. GM12]	0	1513
IS1328	ISFINDER	1343	4	0	0	0	0	0	0	0	0	0	0	4	YerAng/YerAnt/	IS1328ORF1	0	1730	0	1002	1002	1.288	ISEch4	0	1208	16	1343	1354	0.899	1061	IS1328	0	2686	0	1343	1343	2	RecName: Full=Transposase for insertion sequence element IS1328 >gi|671670|emb|CAA88289.1| putative transposase [Yersinia enterocolitica] >gi|1581749|prf||2117249A transposase	0	1730	0	1002	1.288	RecName: Full=Transposase for insertion sequence element IS1328 >gi|671670|emb|CAA88289.1| putative transposase [Yersinia enterocolitica] >gi|1581749|prf||2117249A transposase	0	1730	RecName: Full=Transposase for insertion sequence element IS1328 >gi|671670|emb|CAA88289.1| putative transposase [Yersinia enterocolitica] >gi|1581749|prf||2117249A transposase	0	1730
IS1351	ISFINDER	1207	10	0	0	0	0	0	0	0	0	4	4	2	YerAng/YerAnt/	IS1351ORF2	2.71577e-175	1568	0	882	882	1.299	IS1400	0	942	12	1207	1207	0.78	923	IS1351	0	2414	0	1207	1207	2	transposase [Salmonella enterica subsp. enterica serovar Enteritidis str. P125109] >gi|206709845|emb|CAR34198.1| putative transposase [Salmonella enterica subsp. enterica serovar Enteritidis str. P125109]	0	1537	0	855	1.273	transposase [Salmonella enterica subsp. enterica serovar Enteritidis str. P125109] >gi|206709845|emb|CAR34198.1| putative transposase [Salmonella enterica subsp. enterica serovar Enteritidis str. P125109]	0	1537	transposase [Salmonella enterica subsp. enterica serovar Enteritidis str. P125109] >gi|206709845|emb|CAR34198.1| putative transposase [Salmonella enterica subsp. enterica serovar Enteritidis str. P125109]	0	1537
IS1400	ISFINDER	1207	4	0	0	0	0	0	0	0	0	2	2	0	YerAng/YerAnt/	IS1400ORF3	0	1497	0	855	1110	1.24	IS1351	0	942	12	1207	1207	0.78	923	IS1400	0	2414	0	1207	1207	2	IS1400 transposase B [Yersinia enterocolitica]	0	1502	0	873	1.244	IS1400 transposase B [Yersinia enterocolitica]	0	1502	IS1400 transposase B [Yersinia enterocolitica]	0	1502
IS1414	ISFINDER	1314	2	0	0	0	0	0	0	0	0	1	1	0	Shif/	IS1414ORF1	0	2081	0	1206	1206	1.584	ISSoEn2	0	1726	1	1314	1315	1.314	1135	IS1414	0	2628	0	1314	1314	2	tnpA gene product [Escherichia coli ETEC H10407] >gi|387611146|ref|YP_006114262.1| transposase [Escherichia coli ETEC H10407] >gi|387611784|ref|YP_006114900.1| transposase [Escherichia coli ETEC H10407] >gi|387611937|ref|YP_006115053.1| transposase [Escherichia coli ETEC H10407] >gi|387613631|ref|YP_006116747.1| transposase [Escherichia coli ETEC H10407] >gi|387614852|ref|YP_006117968.1| transpos…	0	2154	0	1206	1.639	tnpA gene product [Escherichia coli ETEC H10407] >gi|387611146|ref|YP_006114262.1| transposase [Escherichia coli ETEC H10407] >gi|387611784|ref|YP_006114900.1| transposase [Escherichia coli ETEC H10407] >gi|387611937|ref|YP_006115053.1| transposase [Escherichia coli ETEC H10407] >gi|387613631|ref|YP_006116747.1| transposase [Escherichia coli ETEC H10407] >gi|387614852|ref|YP_006117968.1| transpos…	0	2154	tnpA gene product [Escherichia coli ETEC H10407] >gi|387611146|ref|YP_006114262.1| transposase [Escherichia coli ETEC H10407] >gi|387611784|ref|YP_006114900.1| transposase [Escherichia coli ETEC H10407] >gi|387611937|ref|YP_006115053.1| transposase [Escherichia coli ETEC H10407] >gi|387613631|ref|YP_006116747.1| transposase [Escherichia coli ETEC H10407] >gi|387614852|ref|YP_006117968.1| transpos…	0	2154
IS1415	ISFINDER	2580	1	0	0	0	0	0	0	0	0	0	0	1	FraCcI3/	IS1415ORF1	0	2685	0	1539	1539	1.041	ISMav1	0.000183652	50	0	53	2536	0.019	42	IS1415	0	5160	0	2580	2580	2	transposase [Rhodococcus erythropolis] >gi|293628580|dbj|BAJ04919.1| transposase [Cloning vector pTip-istAB-sacB]	0	2702	0	1539	1.047	transposase [Rhodococcus erythropolis] >gi|293628580|dbj|BAJ04919.1| transposase [Cloning vector pTip-istAB-sacB]	0	2702	transposase [Rhodococcus erythropolis] >gi|293628580|dbj|BAJ04919.1| transposase [Cloning vector pTip-istAB-sacB]	0	2702
IS1419	ISFINDER	1215	2	0	0	0	0	0	0	0	0	0	2	0	YerAng/YerAnt/	IS1419ORF1	0	1656	0	951	951	1.363	ISSpu18	4.70378e-122	482	30	1053	1199	0.397	744	IS1419	0	2430	0	1215	1215	2	integrase catalytic subunit [Burkholderia glumae BGR1] >gi|238024958|ref|YP_002909190.1| integrase catalytic subunit [Burkholderia glumae BGR1] >gi|237879355|gb|ACR31687.1| integrase catalytic subunit [Burkholderia glumae BGR1] >gi|237879623|gb|ACR31955.1| integrase catalytic subunit [Burkholderia glumae BGR1]	0	1857	0	1044	1.528	integrase catalytic subunit [Burkholderia glumae BGR1] >gi|238024958|ref|YP_002909190.1| integrase catalytic subunit [Burkholderia glumae BGR1] >gi|237879355|gb|ACR31687.1| integrase catalytic subunit [Burkholderia glumae BGR1] >gi|237879623|gb|ACR31955.1| integrase catalytic subunit [Burkholderia glumae BGR1]	0	1857	Transposase [gamma proteobacterium IMCC3088] >gi|328921753|gb|EGG29126.1| Transposase [gamma proteobacterium IMCC3088]	0	1411
IS1489v1	ISFINDER	1898	1	0	0	0	0	0	0	0	0	0	1	0	Shif/	IS1489v1ORF1	0	2390	0	1368	1380	1.259	ISPp2	0	3478	0	1739	1891	1.832	1739	IS1489v1	0	3796	0	1898	1898	2	TnpA [Pseudomonas putida]	0	2885	0	1599	1.52	TnpA [Pseudomonas putida]	0	2885	transposase [Escherichia coli 3003]	3.31404e-177	1343
IS150	ISFINDER	1443	2	1	1	0	0	0	0	0	0	0	0	0	Shif/	IS150ORF2	5.74334e-175	1566	0	903	903	1.085	IS103	0	2850	2	1443	1443	1.975	1438	IS150	0	2886	0	1443	1443	2	IS150 protein InsAB [Escherichia coli BL21(DE3)] >gi|387823467|ref|YP_006094276.1| IS150 protein InsAB	0	1581	0	885	1.096	IS150 protein InsAB [Escherichia coli BL21(DE3)] >gi|387823467|ref|YP_006094276.1| IS150 protein InsAB	0	1581	insertion element IS150 ORF B	0	1521
IS1512	ISFINDER	1314	6	0	0	0	0	0	0	0	1	5	0	0	FraDas/FraEu/Frapec/	IS1512ORF1	0	2094	0	1233	1233	1.594	IS1511	0	1224	2	1069	1278	0.932	889	IS1512	0	2628	0	1314	1314	2	IS1512 transposase [Mycobacterium gordonae]	0	2153	0	1233	1.639	IS1512 transposase [Mycobacterium gordonae]	0	2153	IS1512 transposase [Mycobacterium gordonae]	0	2153
IS1535	ISFINDER	2300	1	0	0	0	0	0	0	0	0	0	1	0	FraCcI3/	IS1535ORF2	0	2886	0	1650	1650	1.255	IS1602	2.95386e-20	108	24	490	2121	0.047	337	IS1535	0	4600	0	2300	2300	2	transposase [Mycobacterium tuberculosis str. Erdman = ATCC 35801]	0	2885	0	1653	1.254	transposase [Mycobacterium tuberculosis str. Erdman = ATCC 35801]	0	2885	transposase [Mycobacterium tuberculosis str. Erdman = ATCC 35801]	0	2885
IS1539	ISFINDER	2092	1	0	0	0	0	0	0	0	0	0	1	0	Frapec/	IS1539ORF2	1.64457e-72	684	80	1380	1419	0.327	IS1602	0	1672	99	2092	2121	0.799	1666	IS1539	0	4184	0	2092	2092	2	transposase [Mycobacterium tuberculosis RGTB327] >gi|380722589|gb|AFE17698.1| transposase [Mycobacterium tuberculosis RGTB327]	1.60398e-78	686	72	1353	0.328	transposase [Mycobacterium tuberculosis RGTB327] >gi|380722589|gb|AFE17698.1| transposase [Mycobacterium tuberculosis RGTB327]	1.60398e-78	686	transposase [Mycobacterium tuberculosis RGTB327] >gi|380722589|gb|AFE17698.1| transposase [Mycobacterium tuberculosis RGTB327]	1.60398e-78	686
IS1549	ISFINDER	1640	3	0	0	0	0	1	0	0	1	1	0	0	Frapec/	IS1549ORF1	0	2485	0	1464	1464	1.515	ISMsm6	1.08604e-17	98	0	132	1765	0.06	99	IS1549	0	3280	0	1640	1640	2	putative transposase [Mycobacterium smegmatis] >gi|2952240|gb|AAC38259.1| putative transposase [Mycobacterium smegmatis] >gi|2952242|gb|AAC38260.1| putative transposase [Mycobacterium smegmatis] >gi|399229062|gb|AFP36555.1| Transposase IS4 family protein [Mycobacterium smegmatis str. MC2 155] >gi|399230804|gb|AFP38297.1| Transposase IS4 family protein [Mycobacterium smegmatis str. MC2 155] >gi|39…	0	2642	0	1509	1.611	putative transposase [Mycobacterium smegmatis] >gi|2952240|gb|AAC38259.1| putative transposase [Mycobacterium smegmatis] >gi|2952242|gb|AAC38260.1| putative transposase [Mycobacterium smegmatis] >gi|399229062|gb|AFP36555.1| Transposase IS4 family protein [Mycobacterium smegmatis str. MC2 155] >gi|399230804|gb|AFP38297.1| Transposase IS4 family protein [Mycobacterium smegmatis str. MC2 155] >gi|39…	0	2642	putative transposase [Mycobacterium smegmatis] >gi|2952240|gb|AAC38259.1| putative transposase [Mycobacterium smegmatis] >gi|2952242|gb|AAC38260.1| putative transposase [Mycobacterium smegmatis] >gi|399229062|gb|AFP36555.1| Transposase IS4 family protein [Mycobacterium smegmatis str. MC2 155] >gi|399230804|gb|AFP38297.1| Transposase IS4 family protein [Mycobacterium smegmatis str. MC2 155] >gi|39…	0	2642
IS1550	ISFINDER	1408	1	0	0	0	0	1	0	0	1	1	0	0	CLOncG/	ISMi1ORF3	5.09567e-135	1194	0	1251	1329	0.848	ISMi1	0	2738	5	1408	1405	1.945	1397	IS1550	0	2816	0	1408	1408	2	hypothetical protein [Mycoplasma fermentans PG18]	0	1652	0	978	1.173	transposase insK for insertion sequence element IS150 [Mycoplasma fermentans JER] >gi|307624532|gb|ADN68837.1| putative transposase insK for insertion sequence element IS150 [Mycoplasma fermentans JER]	1.48153e-173	1286	transposase insK for insertion sequence element IS150 [Mycoplasma fermentans JER] >gi|307624532|gb|ADN68837.1| putative transposase insK for insertion sequence element IS150 [Mycoplasma fermentans JER]	1.48153e-173	1286
IS1599	ISFINDER	1026	1	0	0	0	0	0	0	0	0	0	1	0	Nosp/	IS1599ORF1	1.10407e-174	1562	0	879	879	1.522	IS1597	9.95065e-130	510	53	1026	1063	0.497	748	IS1599	0	2052	0	1026	1026	2	transposase [Moraxella sp. O245]	0	1593	0	879	1.553	transposase [Moraxella sp. O245]	0	1593	transposase [Moraxella sp. O245]	0	1593
IS1602	ISFINDER	2121	3	0	0	0	0	0	0	0	0	2	1	0	Frapec/	IS1602ORF2	3.16019e-63	604	60	1344	1419	0.285	IS1538	0	1952	77	2121	2090	0.92	1708	IS1602	0	4140	0	2121	2121	1.952	transposase [Mycobacterium tuberculosis H37Rv] >gi|31793967|ref|NP_856460.1| transposase [Mycobacterium bovis AF2122/97] >gi|121638671|ref|YP_978895.1| transposase [Mycobacterium bovis BCG str. Pasteur 1173P2] >gi|148662633|ref|YP_001284156.1| IS1602 transposase [Mycobacterium tuberculosis H37Ra] >gi|167968621|ref|ZP_02550898.1| IS1602 transposase [Mycobacterium tuberculosis H37Ra] >gi|224991163|…	8.18247e-60	555	106	1344	0.262	transposase [Mycobacterium tuberculosis H37Rv] >gi|31793967|ref|NP_856460.1| transposase [Mycobacterium bovis AF2122/97] >gi|121638671|ref|YP_978895.1| transposase [Mycobacterium bovis BCG str. Pasteur 1173P2] >gi|148662633|ref|YP_001284156.1| IS1602 transposase [Mycobacterium tuberculosis H37Ra] >gi|167968621|ref|ZP_02550898.1| IS1602 transposase [Mycobacterium tuberculosis H37Ra] >gi|224991163|…	8.18247e-60	555	transposase [Mycobacterium tuberculosis H37Rv] >gi|31793967|ref|NP_856460.1| transposase [Mycobacterium bovis AF2122/97] >gi|121638671|ref|YP_978895.1| transposase [Mycobacterium bovis BCG str. Pasteur 1173P2] >gi|148662633|ref|YP_001284156.1| IS1602 transposase [Mycobacterium tuberculosis H37Ra] >gi|167968621|ref|ZP_02550898.1| IS1602 transposase [Mycobacterium tuberculosis H37Ra] >gi|224991163|…	8.18247e-60	555
IS1618	ISFINDER	1365	2	2	0	0	0	0	0	0	0	0	0	0	YerAng/YerAnt/	IS1618ORF1	0	1769	0	1020	1020	1.296	ISSm1	0	1966	4	1365	1369	1.44	1216	IS1618	0	2730	0	1365	1365	2	transposase [Yersinia pestis biovar Microtus str. 91001] >gi|52788167|ref|YP_093995.1| putative transposase [Yersinia pestis] >gi|165928416|ref|ZP_02224248.1| transposase_c_ IS110 family [Yersinia pestis biovar Orientalis str. F1991016] >gi|167402253|ref|ZP_02307724.1| transposase_c_ IS110 family [Yersinia pestis biovar Antiqua str. UG05-0454] >gi|167422990|ref|ZP_02314743.1| transposase_c_ IS110…	0	1907	0	1062	1.397	transposase [Yersinia pestis biovar Microtus str. 91001] >gi|52788167|ref|YP_093995.1| putative transposase [Yersinia pestis] >gi|165928416|ref|ZP_02224248.1| transposase/ IS110 family [Yersinia pestis biovar Orientalis str. F1991016] >gi|167402253|ref|ZP_02307724.1| transposase/ IS110 family [Yersinia pestis biovar Antiqua str. UG05-0454] >gi|167422990|ref|ZP_02314743.1| transposase/ IS110 famil…	0	1907	transposase [Yersinia pestis biovar Microtus str. 91001] >gi|52788167|ref|YP_093995.1| putative transposase [Yersinia pestis] >gi|165928416|ref|ZP_02224248.1| transposase/ IS110 family [Yersinia pestis biovar Orientalis str. F1991016] >gi|167402253|ref|ZP_02307724.1| transposase/ IS110 family [Yersinia pestis biovar Antiqua str. UG05-0454] >gi|167422990|ref|ZP_02314743.1| transposase/ IS110 famil…	0	1907
IS1629	ISFINDER	1462	3	0	0	0	0	0	0	0	0	1	1	1	FraCcI3/	IS1629ORF1	0	2228	0	1293	1293	1.524	ISVsp7	3.84812e-10	70	0	93	1237	0.048	70	IS1629	0	2924	0	1462	1462	2	transposase [Streptomyces scabiei] >gi|57338465|gb|AAW49300.1| putative transposase [Streptomyces turgidiscabies Car8]	0	2243	0	1293	1.534	transposase [Streptomyces scabiei] >gi|57338465|gb|AAW49300.1| putative transposase [Streptomyces turgidiscabies Car8]	0	2243	transposase [Streptomyces scabiei] >gi|57338465|gb|AAW49300.1| putative transposase [Streptomyces turgidiscabies Car8]	0	2243
IS1630	ISFINDER	1423	2	0	0	0	0	0	0	0	0	0	2	0	MycPG1/	IS1630ORF1	0	1795	0	1098	1098	1.261	ISSau1	4.56065e-09	66	3	76	1070	0.046	61	IS1630	0	2846	0	1423	1423	2	hypothetical protein [Mycoplasma fermentans PG18]	0	1923	0	1173	1.351	transposase [Mycoplasma fermentans M64] >gi|318038775|gb|ADV34974.1| Transposase [Mycoplasma fermentans M64]	0	1909	transposase [Mycoplasma fermentans M64] >gi|318038775|gb|ADV34974.1| Transposase [Mycoplasma fermentans M64]	0	1909
IS1634	ISFINDER	1873	3	1	0	0	1	0	0	0	0	1	0	0	MycPG1/	IS1634ORF1	0	2707	0	1599	1599	1.445	MycPG1_R_1	0	3698	2	1873	1886	1.974	1865	IS1634	0	3746	0	1873	1873	2	IS1634AD transposase [Mycoplasma mycoides subsp. mycoides SC str. PG1] >gi|42492552|emb|CAE77148.1| Transposase IS1634AD [Mycoplasma mycoides subsp. mycoides SC str. PG1]	0	2843	0	1671	1.518	IS1634AD transposase [Mycoplasma mycoides subsp. mycoides SC str. PG1] >gi|42492552|emb|CAE77148.1| Transposase IS1634AD [Mycoplasma mycoides subsp. mycoides SC str. PG1]	0	2843	IS1634AD transposase [Mycoplasma mycoides subsp. mycoides SC str. PG1] >gi|42492552|emb|CAE77148.1| Transposase IS1634AD [Mycoplasma mycoides subsp. mycoides SC str. PG1]	0	2843
IS1635	ISFINDER	861	8	2	0	0	0	0	0	2	2	0	0	2	YerAng/YerAnt/	IS1635ORF1	4.52013e-147	1323	0	735	735	1.537	ISPpr9	9.4822e-123	484	4	781	858	0.562	569	IS1635	0	1722	0	861	861	2	transposase [Yersinia intermedia]	0	1314	0	735	1.526	transposase [Yersinia intermedia]	0	1314	transposase [Yersinia intermedia]	0	1314
IS1647	ISFINDER	878	4	0	0	2	0	0	1	1	0	0	0	0	FraCcI3/	IS1647ORF2	1.79371e-98	904	0	510	510	1.03	ISGeob5	2.97271e-34	158	29	441	903	0.18	317	IS1647	0	1756	0	878	878	2	probable insertion element IS1647 transposase_c_ truncated - Streptomyces coelicolor	7.71459e-98	755	0	450	0.86	probable insertion element IS1647 transposase/ truncated - Streptomyces coelicolor	7.71459e-98	755	probable insertion element IS1647 transposase/ truncated - Streptomyces coelicolor	7.71459e-98	755
IS1648	ISFINDER	969	8	0	0	0	1	0	0	5	0	0	2	0	FraCcI3/FraEu/Frapec/	IS1648ORF2	1.87952e-144	1301	0	729	729	1.343	IS1650	2.88076e-60	254	68	718	898	0.262	497	IS1648	0	1938	0	969	969	2	IS4 family Transposase [Streptomyces griseoflavus Tu4000] >gi|302480158|gb|EFL43251.1| IS4 family Transposase [Streptomyces griseoflavus Tu4000]	3.37986e-117	893	0	678	0.922	IS4 family Transposase [Streptomyces griseoflavus Tu4000] >gi|302480158|gb|EFL43251.1| IS4 family Transposase [Streptomyces griseoflavus Tu4000]	3.37986e-117	893	IS4 family Transposase [Streptomyces griseoflavus Tu4000] >gi|302480158|gb|EFL43251.1| IS4 family Transposase [Streptomyces griseoflavus Tu4000]	3.37986e-117	893
IS1661	ISFINDER	1441	22	15	0	1	0	1	0	1	0	1	2	1	YerAng/YerAnt/	IS1661ORF2	6.556e-179	1600	0	927	927	1.11	YerAnt_R_5	0	2460	8	1441	1455	1.707	1363	IS1661	0	2882	0	1441	1441	2	transposase for insertion sequence [Yersinia pestis biovar Mediaevalis str. K1973002] >gi|167054111|gb|EDR63938.1| transposase for insertion sequence [Yersinia pestis biovar Mediaevalis str. K1973002]	0	1589	0	888	1.103	transposase for insertion sequence [Yersinia pestis biovar Mediaevalis str. K1973002] >gi|167054111|gb|EDR63938.1| transposase for insertion sequence [Yersinia pestis biovar Mediaevalis str. K1973002]	0	1589	transposase for insertion sequence [Yersinia pestis biovar Mediaevalis str. K1973002] >gi|167054111|gb|EDR63938.1| transposase for insertion sequence [Yersinia pestis biovar Mediaevalis str. K1973002]	0	1589
IS1663	ISFINDER	1225	7	7	0	0	0	0	0	0	0	0	0	0	Borp/	IS1663ORF1	0	1708	0	1014	1014	1.394	Borp_R_2	0	2410	0	1225	1242	1.967	1217	IS1663	0	2450	0	1225	1225	2	transposase for IS1663 [Bordetella pertussis Tohama I]	0	1754	0	1044	1.432	transposase for IS1663 [Bordetella pertussis Tohama I]	0	1754	transposase for IS1663 [Bordetella pertussis Tohama I]	0	1754
IS1664	ISFINDER	1436	2	0	0	0	0	0	0	0	0	0	2	0	YerAng/YerAnt/	IS1664ORF2	0	1658	0	948	948	1.155	ISKpn1	5.59781e-46	202	16	470	1445	0.141	333	IS1664	0	2872	0	1436	1436	2	putative transposase for IS1664 element [Yersinia enterocolitica subsp. enterocolitica 8081] >gi|123444008|ref|YP_001007978.1| putative transposase for IS1664 element [Yersinia enterocolitica subsp. enterocolitica 8081] >gi|122090412|emb|CAL13280.1| putative transposase for IS1664 element [Yersinia enterocolitica subsp. enterocolitica 8081] >gi|122090969|emb|CAL13852.1| putative transposase for I…	0	1468	0	816	1.022	putative transposase for IS1664 element [Yersinia enterocolitica subsp. enterocolitica 8081] >gi|123444008|ref|YP_001007978.1| putative transposase for IS1664 element [Yersinia enterocolitica subsp. enterocolitica 8081] >gi|122090412|emb|CAL13280.1| putative transposase for IS1664 element [Yersinia enterocolitica subsp. enterocolitica 8081] >gi|122090969|emb|CAL13852.1| putative transposase for I…	0	1468	putative transposase for IS1664 element [Yersinia enterocolitica subsp. enterocolitica 8081] >gi|123444008|ref|YP_001007978.1| putative transposase for IS1664 element [Yersinia enterocolitica subsp. enterocolitica 8081] >gi|122090412|emb|CAL13280.1| putative transposase for IS1664 element [Yersinia enterocolitica subsp. enterocolitica 8081] >gi|122090969|emb|CAL13852.1| putative transposase for I…	0	1468
IS1H	ISFINDER	764	2	0	0	0	0	0	0	0	0	0	2	0	YerAng/YerAnt/	IS1HORF1	1.1603e-50	491	0	270	270	0.643	IS1N	0	758	4	764	766	0.992	615	IS1H	0	1528	0	764	764	2	insertion element protein [Escherichia coli MS 69-1] >gi|300396921|gb|EFJ80459.1| insertion element protein [Escherichia coli MS 69-1] >gi|388383002|gb|EIL44814.1| IS1 insertion element protein [Escherichia coli KD2]	1.39446e-57	478	0	270	0.626	insertion element protein [Escherichia coli MS 69-1] >gi|300396921|gb|EFJ80459.1| insertion element protein [Escherichia coli MS 69-1] >gi|388383002|gb|EIL44814.1| IS1 insertion element protein [Escherichia coli KD2]	1.39446e-57	478	insertion element protein [Escherichia coli MS 69-1] >gi|300396921|gb|EFJ80459.1| insertion element protein [Escherichia coli MS 69-1] >gi|388383002|gb|EIL44814.1| IS1 insertion element protein [Escherichia coli KD2]	1.39446e-57	478
IS1N	ISFINDER	766	5	0	0	0	0	0	2	2	0	1	0	0	Cya7425/YerAng/YerAnt/	IS1NORF2	5.69211e-90	830	0	462	462	1.084	ISEc30	0	1212	0	761	766	1.582	699	IS1N	0	1532	0	766	766	2	insertion element IS1 1/5/6 protein insB [Shigella dysenteriae 1617] >gi|308928104|gb|EFP73569.1| insertion element IS1 1/5/6 protein insB [Shigella dysenteriae 1617]	4.00859e-112	786	0	447	1.026	insertion element IS1 1/5/6 protein insB [Shigella dysenteriae 1617] >gi|308928104|gb|EFP73569.1| insertion element IS1 1/5/6 protein insB [Shigella dysenteriae 1617]	4.00859e-112	786	insertion element IS1 1/5/6 protein insB [Shigella dysenteriae 1617] >gi|308928104|gb|EFP73569.1| insertion element IS1 1/5/6 protein insB [Shigella dysenteriae 1617]	4.00859e-112	786
IS1Sa	ISFINDER	802	13	3	0	0	0	0	1	1	3	3	2	0	scys6803/	IS1SaORF2	3.43632e-93	858	0	483	483	1.07	ISBun2	4.29848	32	1	30	4739	0.04	26	IS1Sa	0	1604	0	802	802	2	transposase [Synechocystis sp. PCC 6803] >gi|383322167|ref|YP_005383020.1| sll1156 gene product [Synechocystis sp. PCC 6803 substr. GT-I] >gi|383325336|ref|YP_005386189.1| sll1156 gene product [Synechocystis sp. PCC 6803 substr. PCC-P] >gi|383491220|ref|YP_005408896.1| sll1156 gene product [Synechocystis sp. PCC 6803 substr. PCC-N] >gi|384436487|ref|YP_005651211.1| sll1156 gene product [Synechocy…	3.66828e-99	760	0	423	0.948	transposase [Synechocystis sp. PCC 6803] >gi|383322167|ref|YP_005383020.1| sll1156 gene product [Synechocystis sp. PCC 6803 substr. GT-I] >gi|383325336|ref|YP_005386189.1| sll1156 gene product [Synechocystis sp. PCC 6803 substr. PCC-P] >gi|383491220|ref|YP_005408896.1| sll1156 gene product [Synechocystis sp. PCC 6803 substr. PCC-N] >gi|384436487|ref|YP_005651211.1| sll1156 gene product [Synechocy…	3.66828e-99	760	transposase [Synechocystis sp. PCC 6803] >gi|383322167|ref|YP_005383020.1| sll1156 gene product [Synechocystis sp. PCC 6803 substr. GT-I] >gi|383325336|ref|YP_005386189.1| sll1156 gene product [Synechocystis sp. PCC 6803 substr. PCC-P] >gi|383491220|ref|YP_005408896.1| sll1156 gene product [Synechocystis sp. PCC 6803 substr. PCC-N] >gi|384436487|ref|YP_005651211.1| sll1156 gene product [Synechocy…	3.66828e-99	760
IS2	ISFINDER	1331	3	2	0	0	0	0	0	0	0	1	0	0	Shif/	IS2ORF2	0	1643	0	921	921	1.234	Shif_R_8	0	2626	0	1331	1331	1.973	1324	IS2	0	2662	0	1331	1331	2	IS2 element protein [Escherichia coli DH1] >gi|387623899|ref|YP_006131527.1| IS2 element protein [Escherichia coli DH1] >gi|388477123|ref|YP_489311.1| IS2 element protein [Escherichia coli str. K-12 substr. W3110] >gi|388477322|ref|YP_489510.1| IS2 element protein [Escherichia coli str. K-12 substr. W3110] >gi|388478266|ref|YP_490457.1| IS2 element protein [Escherichia coli str. K-12 substr. W311…	0	1641	0	921	1.233	IS2 element protein [Escherichia coli DH1] >gi|387623899|ref|YP_006131527.1| IS2 element protein [Escherichia coli DH1] >gi|388477123|ref|YP_489311.1| IS2 element protein [Escherichia coli str. K-12 substr. W3110] >gi|388477322|ref|YP_489510.1| IS2 element protein [Escherichia coli str. K-12 substr. W3110] >gi|388478266|ref|YP_490457.1| IS2 element protein [Escherichia coli str. K-12 substr. W311…	0	1641	IS2 element protein [Escherichia coli DH1] >gi|387623899|ref|YP_006131527.1| IS2 element protein [Escherichia coli DH1] >gi|388477123|ref|YP_489311.1| IS2 element protein [Escherichia coli str. K-12 substr. W3110] >gi|388477322|ref|YP_489510.1| IS2 element protein [Escherichia coli str. K-12 substr. W3110] >gi|388478266|ref|YP_490457.1| IS2 element protein [Escherichia coli str. K-12 substr. W311…	0	1641
IS204	ISFINDER	1452	2	0	0	0	0	0	0	0	0	0	2	0	FraDas/	IS204ORF1	0	1659	0	948	1314	1.143	ISMsm4	0	1080	28	1452	1458	0.744	1111	IS204	0	2904	0	1452	1452	2	putative transposase [Nocardia asteroides]	0	1967	0	1131	1.355	putative transposase [Nocardia asteroides]	0	1967	putative transposase [Nocardia asteroides]	0	1967
IS21	ISFINDER	2131	4	0	0	0	0	0	0	0	0	0	3	1	YerAng/YerAnt/	IS21ORF1	0	2069	0	1170	1170	0.971	IS640	0	4122	1	2131	2130	1.934	2104	IS21	0	4262	0	2131	2131	2	IS21 ORF1 [Birmingham IncP-alpha plasmid] >gi|14917000|sp|P15025.2|ISTA_PSEAE RecName: Full=Transposase for insertion sequence element IS21 >gi|8574026|emb|CAA32898.2| transposase [Pseudomonas aeruginosa] >gi|157277521|tpe|CAJ85713.1| TPA: IS21 transposase [Birmingham IncP-alpha plasmid]	0	2107	0	1170	0.989	IS21 ORF1 [Birmingham IncP-alpha plasmid] >gi|14917000|sp|P15025.2|ISTA_PSEAE RecName: Full=Transposase for insertion sequence element IS21 >gi|8574026|emb|CAA32898.2| transposase [Pseudomonas aeruginosa] >gi|157277521|tpe|CAJ85713.1| TPA: IS21 transposase [Birmingham IncP-alpha plasmid]	0	2107	IS21 ORF1 [Birmingham IncP-alpha plasmid] >gi|14917000|sp|P15025.2|ISTA_PSEAE RecName: Full=Transposase for insertion sequence element IS21 >gi|8574026|emb|CAA32898.2| transposase [Pseudomonas aeruginosa] >gi|157277521|tpe|CAJ85713.1| TPA: IS21 transposase [Birmingham IncP-alpha plasmid]	0	2107
IS285	ISFINDER	1318	6	0	0	0	0	0	0	0	0	1	4	1	YerAng/YerAnt/	IS285ORF1	1.8365e-172	1544	35	1209	1206	1.171	YerAnt_R_6	0	2604	3	1318	1315	1.976	1314	IS285	0	2636	0	1318	1318	2	transposase for the IS285 insertion element [Yersinia pestis biovar Microtus str. 91001] >gi|45437365|gb|AAS62916.1| transposase for the IS285 insertion element [Yersinia pestis biovar Microtus str. 91001]	0	1503	31	1209	1.14	transposase for the IS285 insertion element [Yersinia pestis biovar Microtus str. 91001] >gi|45437365|gb|AAS62916.1| transposase for the IS285 insertion element [Yersinia pestis biovar Microtus str. 91001]	0	1503	transposase for the IS285 insertion element [Yersinia pestis biovar Microtus str. 91001] >gi|45437365|gb|AAS62916.1| transposase for the IS285 insertion element [Yersinia pestis biovar Microtus str. 91001]	0	1503
IS3000	ISFINDER	3235	1	0	0	0	0	0	0	0	0	0	1	0	Cya7425/	IS3000ORF1	0	5228	0	3015	3015	1.616	ISShfr9	3.88636e-90	366	49	1132	3213	0.113	778	IS3000	0	6470	0	3235	3235	2	putative transposase [Escherichia coli] >gi|192758062|gb|ACF04957.1| putative transposase [Escherichia coli]	0	5427	0	3015	1.678	putative transposase [Escherichia coli] >gi|192758062|gb|ACF04957.1| putative transposase [Escherichia coli]	0	5427	putative transposase [Escherichia coli] >gi|192758062|gb|ACF04957.1| putative transposase [Escherichia coli]	0	5427
IS4	ISFINDER	1426	1	0	0	0	0	0	0	1	0	0	0	0	Shif/	IS4ORF1	0	2332	0	1326	1326	1.635	Shif_R_7	0	2812	0	1426	1434	1.972	1418	IS4	0	2852	0	1426	1426	2	putative IS4 transposase; KpLE2 phage-like element [Escherichia coli UMN026] >gi|218708028|ref|YP_002415547.1| putative IS4 transposase; KpLE2 phage-like element [Escherichia coli UMN026] >gi|218435004|emb|CAR15952.2| putative IS4 transposase; KpLE2 phage-like element [Escherichia coli UMN026] >gi|218435125|emb|CAR16081.2| putative IS4 transposase; KpLE2 phage-like element [Escherichia coli UMN02…	0	2398	0	1344	1.682	putative IS4 transposase; KpLE2 phage-like element [Escherichia coli UMN026] >gi|218708028|ref|YP_002415547.1| putative IS4 transposase; KpLE2 phage-like element [Escherichia coli UMN026] >gi|218435004|emb|CAR15952.2| putative IS4 transposase; KpLE2 phage-like element [Escherichia coli UMN026] >gi|218435125|emb|CAR16081.2| putative IS4 transposase; KpLE2 phage-like element [Escherichia coli UMN02…	0	2398	putative IS4 transposase; KpLE2 phage-like element [Escherichia coli UMN026] >gi|218708028|ref|YP_002415547.1| putative IS4 transposase; KpLE2 phage-like element [Escherichia coli UMN026] >gi|218435004|emb|CAR15952.2| putative IS4 transposase; KpLE2 phage-like element [Escherichia coli UMN026] >gi|218435125|emb|CAR16081.2| putative IS4 transposase; KpLE2 phage-like element [Escherichia coli UMN02…	0	2398
IS466	ISFINDER	1628	11	0	0	0	0	0	1	3	2	1	4	0	FraCcI3/FraDas/FraEu/Frapec/	IS466ORF1	0	2657	0	1539	1539	1.632	IS469	0	778	62	1541	1647	0.478	1116	IS466	0	3256	0	1628	1628	2	transposase [Streptomyces coelicolor A3(2)] >gi|21221912|ref|NP_627691.1| transposase [Streptomyces coelicolor A3(2)] >gi|21234275|ref|NP_639886.1| insertion element is466s transposase [Streptomyces coelicolor A3(2)] >gi|5734570|emb|CAB52795.1| putative transposase [Streptomyces coelicolor] >gi|5834496|dbj|BAA84090.1| transposase [Streptomyces coelicolor A3(2)] >gi|6469456|emb|CAB61793.1| transpo…	0	2665	0	1539	1.637	transposase [Streptomyces coelicolor A3(2)] >gi|21221912|ref|NP_627691.1| transposase [Streptomyces coelicolor A3(2)] >gi|21234275|ref|NP_639886.1| insertion element is466s transposase [Streptomyces coelicolor A3(2)] >gi|5734570|emb|CAB52795.1| putative transposase [Streptomyces coelicolor] >gi|5834496|dbj|BAA84090.1| transposase [Streptomyces coelicolor A3(2)] >gi|6469456|emb|CAB61793.1| transpo…	0	2665	transposase [Streptomyces coelicolor A3(2)] >gi|21221912|ref|NP_627691.1| transposase [Streptomyces coelicolor A3(2)] >gi|21234275|ref|NP_639886.1| insertion element is466s transposase [Streptomyces coelicolor A3(2)] >gi|5734570|emb|CAB52795.1| putative transposase [Streptomyces coelicolor] >gi|5834496|dbj|BAA84090.1| transposase [Streptomyces coelicolor A3(2)] >gi|6469456|emb|CAB61793.1| transpo…	0	2665
IS468A	ISFINDER	1097	1	0	0	0	0	0	0	0	0	0	1	0	FraACN/	IS468AORF1	6.16947e-163	1461	0	837	837	1.332	ISSco3	0	2194	0	1097	1101	2	1097	IS468A	0	2194	0	1097	1097	2	transposase [Streptomyces coelicolor A3(2)] >gi|21219101|ref|NP_624880.1| insertion element transposase [Streptomyces coelicolor A3(2)] >gi|21221890|ref|NP_627669.1| transposase [Streptomyces coelicolor A3(2)] >gi|21221891|ref|NP_627670.1| transposase [Streptomyces coelicolor A3(2)] >gi|21225200|ref|NP_630979.1| insertion element transposase [Streptomyces coelicolor A3(2)] >gi|32141207|ref|NP_733…	0	1462	0	837	1.333	transposase [Streptomyces coelicolor A3(2)] >gi|21219101|ref|NP_624880.1| insertion element transposase [Streptomyces coelicolor A3(2)] >gi|21221890|ref|NP_627669.1| transposase [Streptomyces coelicolor A3(2)] >gi|21221891|ref|NP_627670.1| transposase [Streptomyces coelicolor A3(2)] >gi|21225200|ref|NP_630979.1| insertion element transposase [Streptomyces coelicolor A3(2)] >gi|32141207|ref|NP_733…	0	1462	transposase [Streptomyces coelicolor A3(2)] >gi|21219101|ref|NP_624880.1| insertion element transposase [Streptomyces coelicolor A3(2)] >gi|21221890|ref|NP_627669.1| transposase [Streptomyces coelicolor A3(2)] >gi|21221891|ref|NP_627670.1| transposase [Streptomyces coelicolor A3(2)] >gi|21225200|ref|NP_630979.1| insertion element transposase [Streptomyces coelicolor A3(2)] >gi|32141207|ref|NP_733…	0	1462
IS470	ISFINDER	1010	1	0	0	0	0	0	0	0	0	0	0	1	FraCcI3/	IS470ORF1	1.6777e-159	1431	0	825	825	1.417	ISGeob1	1.45706e-70	292	52	857	1020	0.289	609	IS470	0	2020	0	1010	1010	2	transposase [Streptomyces coelicolor A3(2)] >gi|5834497|dbj|BAA84091.1| transposase [Streptomyces coelicolor A3(2)] >gi|6469457|emb|CAB61794.1| transposase [Streptomyces coelicolor A3(2)]	0	1441	0	825	1.427	transposase [Streptomyces coelicolor A3(2)] >gi|5834497|dbj|BAA84091.1| transposase [Streptomyces coelicolor A3(2)] >gi|6469457|emb|CAB61794.1| transposase [Streptomyces coelicolor A3(2)]	0	1441	transposase [Streptomyces coelicolor A3(2)] >gi|5834497|dbj|BAA84091.1| transposase [Streptomyces coelicolor A3(2)] >gi|6469457|emb|CAB61794.1| transposase [Streptomyces coelicolor A3(2)]	0	1441
IS481	ISFINDER	1043	3	2	0	0	0	0	0	0	0	0	1	0	Borp/	IS481ORF1	0	1645	0	945	948	1.577	IS481v2	0	2066	0	1043	1043	1.981	1039	IS481	0	2086	0	1043	1043	2	transposase [Bordetella pertussis CS] >gi|332384071|gb|AEE68918.1| transposase [Bordetella pertussis CS]	0	1664	0	945	1.595	transposase [Bordetella pertussis CS] >gi|332384071|gb|AEE68918.1| transposase [Bordetella pertussis CS]	0	1664	transposase [Bordetella pertussis CS] >gi|332384071|gb|AEE68918.1| transposase [Bordetella pertussis CS]	0	1664
IS4811	ISFINDER	5396	7	0	0	0	0	0	0	0	0	3	2	2	FraACN/FraCcI3/FraEu/Frapec/Nosp/	IS4811ORF1	0	1688	0	960	960	0.313	ISFal3A	5.35797e-15	90	20	399	1087	0.017	264	IS4811	0	10792	0	5396	5396	2	hypothetical protein SLP2_032 [Streptomyces lividans 1326] >gi|289774272|ref|ZP_06533650.1| RacO protein [Streptomyces lividans TK24] >gi|49274|emb|CAA77608.1| ORF1 [Streptomyces lividans] >gi|28883251|gb|AAO61184.1| hypothetical protein [Streptomyces lividans 1326] >gi|289704471|gb|EFD71900.1| RacO protein [Streptomyces lividans TK24]	0	1738	0	1008	0.322	hypothetical protein SLP2_032 [Streptomyces lividans 1326] >gi|289774272|ref|ZP_06533650.1| RacO protein [Streptomyces lividans TK24] >gi|49274|emb|CAA77608.1| ORF1 [Streptomyces lividans] >gi|28883251|gb|AAO61184.1| hypothetical protein [Streptomyces lividans 1326] >gi|289704471|gb|EFD71900.1| RacO protein [Streptomyces lividans TK24]	0	1738	putative transposase [Streptomyces lividans 1326] >gi|289774274|ref|ZP_06533652.1| conserved hypothetical protein [Streptomyces lividans TK24] >gi|49276|emb|CAA77610.1| ORF3 [Streptomyces lividans] >gi|28883253|gb|AAO61186.1| putative transposase [Streptomyces lividans 1326] >gi|289704473|gb|EFD71902.1| conserved hypothetical protein [Streptomyces lividans TK24]	0	1652
IS481P	ISFINDER	530	1	0	0	0	0	0	1	0	0	0	0	0	Borp/	IS481v2ORF1	2.19584e-98	507	0	273	948	0.957	IS481v2	0	1040	1	524	1043	1.962	524	IS481P	0	1060	0	530	530	2	transposase [Bordetella pertussis Tohama I] >gi|384203335|ref|YP_005589074.1| transposase [Bordetella pertussis CS] >gi|33571677|emb|CAE41170.1| transposase [Bordetella pertussis Tohama I] >gi|332381449|gb|AEE66296.1| transposase [Bordetella pertussis CS]	3.03715e-95	498	0	273	0.94	transposase [Bordetella pertussis Tohama I] >gi|384203335|ref|YP_005589074.1| transposase [Bordetella pertussis CS] >gi|33571677|emb|CAE41170.1| transposase [Bordetella pertussis Tohama I] >gi|332381449|gb|AEE66296.1| transposase [Bordetella pertussis CS]	3.03715e-95	498	transposase [Bordetella pertussis Tohama I] >gi|384203335|ref|YP_005589074.1| transposase [Bordetella pertussis CS] >gi|33571677|emb|CAE41170.1| transposase [Bordetella pertussis Tohama I] >gi|332381449|gb|AEE66296.1| transposase [Bordetella pertussis CS]	3.03715e-95	498
IS481v1	ISFINDER	1043	81	81	0	0	0	0	0	0	0	0	0	0	Borp/	IS481v1ORF1	0	1631	0	939	939	1.564	IS481v2	0	2070	0	1043	1043	1.985	1040	IS481v1	0	2086	0	1043	1043	2	transposase [Bordetella pertussis Tohama I] >gi|33592037|ref|NP_879681.1| transposase [Bordetella pertussis Tohama I] >gi|33592308|ref|NP_879952.1| transposase [Bordetella pertussis Tohama I] >gi|33592329|ref|NP_879973.1| transposase [Bordetella pertussis Tohama I] >gi|33592602|ref|NP_880246.1| transposase [Bordetella pertussis Tohama I] >gi|33592635|ref|NP_880279.1| transposase [Bordetella pertu…	0	1665	0	945	1.596	transposase [Bordetella pertussis Tohama I] >gi|33592037|ref|NP_879681.1| transposase [Bordetella pertussis Tohama I] >gi|33592308|ref|NP_879952.1| transposase [Bordetella pertussis Tohama I] >gi|33592329|ref|NP_879973.1| transposase [Bordetella pertussis Tohama I] >gi|33592602|ref|NP_880246.1| transposase [Bordetella pertussis Tohama I] >gi|33592635|ref|NP_880279.1| transposase [Bordetella pertu…	0	1665	transposase [Bordetella pertussis Tohama I] >gi|33592037|ref|NP_879681.1| transposase [Bordetella pertussis Tohama I] >gi|33592308|ref|NP_879952.1| transposase [Bordetella pertussis Tohama I] >gi|33592329|ref|NP_879973.1| transposase [Bordetella pertussis Tohama I] >gi|33592602|ref|NP_880246.1| transposase [Bordetella pertussis Tohama I] >gi|33592635|ref|NP_880279.1| transposase [Bordetella pertu…	0	1665
IS481v2	ISFINDER	1043	147	146	0	0	0	0	0	1	0	0	0	0	Borp/	IS481v2ORF1	0	1644	0	945	948	1.576	IS481v1	0	2070	0	1043	1043	1.985	1040	IS481v2	0	2086	0	1043	1043	2	transposase [Bordetella pertussis Tohama I] >gi|384203557|ref|YP_005589296.1| transposase [Bordetella pertussis CS] >gi|33571898|emb|CAE41416.1| transposase [Bordetella pertussis Tohama I] >gi|332381671|gb|AEE66518.1| transposase [Bordetella pertussis CS]	0	1665	0	945	1.596	transposase [Bordetella pertussis Tohama I] >gi|384203557|ref|YP_005589296.1| transposase [Bordetella pertussis CS] >gi|33571898|emb|CAE41416.1| transposase [Bordetella pertussis Tohama I] >gi|332381671|gb|AEE66518.1| transposase [Bordetella pertussis CS]	0	1665	transposase [Bordetella pertussis Tohama I] >gi|384203557|ref|YP_005589296.1| transposase [Bordetella pertussis CS] >gi|33571898|emb|CAE41416.1| transposase [Bordetella pertussis Tohama I] >gi|332381671|gb|AEE66518.1| transposase [Bordetella pertussis CS]	0	1665
IS492	ISFINDER	1202	3	0	0	0	0	0	0	0	0	0	0	3	WolAna/	IS492ORF1	5.25419e-179	1600	0	954	954	1.331	ISPtu2	0	1204	3	1202	1201	1.002	964	IS492	0	2404	0	1202	1202	2	transposase IS116/IS110/IS902 [Pseudoalteromonas atlantica T6c] >gi|109897189|ref|YP_660444.1| transposase IS116/IS110/IS902 [Pseudoalteromonas atlantica T6c] >gi|109898164|ref|YP_661419.1| transposase IS116/IS110/IS902 [Pseudoalteromonas atlantica T6c] >gi|109898267|ref|YP_661522.1| transposase IS116/IS110/IS902 [Pseudoalteromonas atlantica T6c] >gi|109898965|ref|YP_662220.1| transposase IS116/I…	0	1690	0	954	1.406	transposase IS116/IS110/IS902 [Pseudoalteromonas atlantica T6c] >gi|109897189|ref|YP_660444.1| transposase IS116/IS110/IS902 [Pseudoalteromonas atlantica T6c] >gi|109898164|ref|YP_661419.1| transposase IS116/IS110/IS902 [Pseudoalteromonas atlantica T6c] >gi|109898267|ref|YP_661522.1| transposase IS116/IS110/IS902 [Pseudoalteromonas atlantica T6c] >gi|109898965|ref|YP_662220.1| transposase IS116/I…	0	1690	transposase IS116/IS110/IS902 [Pseudoalteromonas atlantica T6c] >gi|109897189|ref|YP_660444.1| transposase IS116/IS110/IS902 [Pseudoalteromonas atlantica T6c] >gi|109898164|ref|YP_661419.1| transposase IS116/IS110/IS902 [Pseudoalteromonas atlantica T6c] >gi|109898267|ref|YP_661522.1| transposase IS116/IS110/IS902 [Pseudoalteromonas atlantica T6c] >gi|109898965|ref|YP_662220.1| transposase IS116/I…	0	1690
IS493	ISFINDER	1643	1	0	0	0	0	0	0	0	0	0	1	0	Frapec/	IS493ORF1	5.1651e-143	1291	0	762	762	0.786	ISStu1	0	958	0	856	889	0.583	704	IS493	0	3286	0	1643	1643	2	conserved hypothetical protein [Streptomyces lividans TK24] >gi|289774264|ref|ZP_06533642.1| conserved hypothetical protein [Streptomyces lividans TK24] >gi|1196467|gb|AAB38013.1| unknown protein [Streptomyces lividans] >gi|289703489|gb|EFD70918.1| conserved hypothetical protein [Streptomyces lividans TK24] >gi|289704463|gb|EFD71892.1| conserved hypothetical protein [Streptomyces lividans TK24]	1.19583e-175	1305	0	762	0.794	IS493-like transposase [Streptomyces zinciresistens K42] >gi|345633554|gb|EGX55282.1| IS493-like transposase [Streptomyces zinciresistens K42]	1.42383e-144	1099	IS493-like transposase [Streptomyces zinciresistens K42] >gi|345633554|gb|EGX55282.1| IS493-like transposase [Streptomyces zinciresistens K42]	1.42383e-144	1099
IS4Sa	ISFINDER	1303	9	0	4	0	0	0	3	0	0	1	1	0	scys6803/	IS4SaORF1	0	1738	0	1014	1014	1.334	scys6803_R_2	0	2338	0	1174	1174	1.794	1172	IS4Sa	0	2606	0	1303	1303	2	transposase [Synechocystis sp. PCC 6803] >gi|16331039|ref|NP_441767.1| transposase [Synechocystis sp. PCC 6803] >gi|16331269|ref|NP_441997.1| transposase [Synechocystis sp. PCC 6803] >gi|16332191|ref|NP_442919.1| transposase [Synechocystis sp. PCC 6803] >gi|38505666|ref|NP_942287.1| transposase [Synechocystis sp. PCC 6803] >gi|38505930|ref|NP_942548.1| transposase [Synechocystis sp. PCC 6803] >gi…	0	1783	0	1014	1.368	transposase [Synechocystis sp. PCC 6803] >gi|16331039|ref|NP_441767.1| transposase [Synechocystis sp. PCC 6803] >gi|16331269|ref|NP_441997.1| transposase [Synechocystis sp. PCC 6803] >gi|16332191|ref|NP_442919.1| transposase [Synechocystis sp. PCC 6803] >gi|38505666|ref|NP_942287.1| transposase [Synechocystis sp. PCC 6803] >gi|38505930|ref|NP_942548.1| transposase [Synechocystis sp. PCC 6803] >gi…	0	1783	transposase [Synechocystis sp. PCC 6803] >gi|16331039|ref|NP_441767.1| transposase [Synechocystis sp. PCC 6803] >gi|16331269|ref|NP_441997.1| transposase [Synechocystis sp. PCC 6803] >gi|16332191|ref|NP_442919.1| transposase [Synechocystis sp. PCC 6803] >gi|38505666|ref|NP_942287.1| transposase [Synechocystis sp. PCC 6803] >gi|38505930|ref|NP_942548.1| transposase [Synechocystis sp. PCC 6803] >gi…	0	1783
IS4Sa2	ISFINDER	1418	9	2	0	1	1	1	0	0	1	1	2	0	Glov/scys6803/	IS4Sa2ORF1	0	1873	0	1074	1080	1.321	scys6803_R_9	0	1140	5	615	621	0.804	601	IS4Sa2	0	2832	0	1418	1418	1.997	transposase [Synechocystis sp. PCC 6803] >gi|383322367|ref|YP_005383220.1| slr1522 gene product [Synechocystis sp. PCC 6803 substr. GT-I] >gi|383325536|ref|YP_005386389.1| slr1522 gene product [Synechocystis sp. PCC 6803 substr. PCC-P] >gi|383491420|ref|YP_005409096.1| slr1522 gene product [Synechocystis sp. PCC 6803 substr. PCC-N] >gi|384436687|ref|YP_005651411.1| slr1522 gene product [Synechocy…	0	1870	0	1074	1.319	transposase [Synechocystis sp. PCC 6803] >gi|383322367|ref|YP_005383220.1| slr1522 gene product [Synechocystis sp. PCC 6803 substr. GT-I] >gi|383325536|ref|YP_005386389.1| slr1522 gene product [Synechocystis sp. PCC 6803 substr. PCC-P] >gi|383491420|ref|YP_005409096.1| slr1522 gene product [Synechocystis sp. PCC 6803 substr. PCC-N] >gi|384436687|ref|YP_005651411.1| slr1522 gene product [Synechocy…	0	1870	transposase [Synechocystis sp. PCC 6803] >gi|383322367|ref|YP_005383220.1| slr1522 gene product [Synechocystis sp. PCC 6803 substr. GT-I] >gi|383325536|ref|YP_005386389.1| slr1522 gene product [Synechocystis sp. PCC 6803 substr. PCC-P] >gi|383491420|ref|YP_005409096.1| slr1522 gene product [Synechocystis sp. PCC 6803 substr. PCC-N] >gi|384436687|ref|YP_005651411.1| slr1522 gene product [Synechocy…	0	1870
IS53K	ISFINDER	9092	3	0	0	0	0	0	0	0	0	0	0	3	Nods/scys6803/Trie/	ISPpu1ORF1	4.17996e-54	531	0	300	1065	0.058	ISPpu1	1.73265e-169	660	0	330	1164	0.073	330	IS53K	0	18184	0	9092	9092	2	RecName: Full=Alcohol dehydrogenase [acceptor] >gi|5824147|emb|CAB54054.1| alcohol dehydrogenase [Pseudomonas putida]	0	2993	0	1674	0.329	RecName: Full=Alcohol dehydrogenase [acceptor] >gi|5824147|emb|CAB54054.1| alcohol dehydrogenase [Pseudomonas putida]	0	2993	NO	NO	NO
IS5Sa	ISFINDER	871	27	13	0	3	0	0	0	1	1	1	8	0	Lyns/scys6803/Trie/	IS5SaORF1	5.25021e-159	1426	0	783	783	1.637	scys6803_R_5	0	1626	0	871	878	1.867	848	IS5Sa	0	1742	0	871	871	2	putative transposase [Synechocystis sp. PCC 6803]	0	1395	0	783	1.602	putative transposase [Synechocystis sp. PCC 6803]	0	1395	putative transposase [Synechocystis sp. PCC 6803]	0	1395
IS5Sa2	ISFINDER	908	9	2	1	0	0	0	1	0	0	0	5	0	Acam/Cya7425/scys6803/	IS5Sa2ORF2	2.30392e-88	817	0	486	486	0.9	Noss_R_14	7.22425e-74	304	2	763	915	0.335	521	IS5Sa2	0	1816	0	908	908	2	transposase [Synechocystis sp. PCC 6803] >gi|383321697|ref|YP_005382550.1| sll1792 gene product [Synechocystis sp. PCC 6803 substr. GT-I] >gi|383324866|ref|YP_005385719.1| sll1792 gene product [Synechocystis sp. PCC 6803 substr. PCC-P] >gi|383490750|ref|YP_005408426.1| sll1792 gene product [Synechocystis sp. PCC 6803 substr. PCC-N] >gi|384436017|ref|YP_005650741.1| sll1792 gene product [Synechocy…	3.6846e-90	704	0	426	0.775	transposase [Synechocystis sp. PCC 6803] >gi|383321697|ref|YP_005382550.1| sll1792 gene product [Synechocystis sp. PCC 6803 substr. GT-I] >gi|383324866|ref|YP_005385719.1| sll1792 gene product [Synechocystis sp. PCC 6803 substr. PCC-P] >gi|383490750|ref|YP_005408426.1| sll1792 gene product [Synechocystis sp. PCC 6803 substr. PCC-N] >gi|384436017|ref|YP_005650741.1| sll1792 gene product [Synechocy…	3.6846e-90	704	transposase [Synechocystis sp. PCC 6803] >gi|383321697|ref|YP_005382550.1| sll1792 gene product [Synechocystis sp. PCC 6803 substr. GT-I] >gi|383324866|ref|YP_005385719.1| sll1792 gene product [Synechocystis sp. PCC 6803 substr. PCC-P] >gi|383490750|ref|YP_005408426.1| sll1792 gene product [Synechocystis sp. PCC 6803 substr. PCC-N] >gi|384436017|ref|YP_005650741.1| sll1792 gene product [Synechocy…	3.6846e-90	704
IS609	ISFINDER	1748	5	2	0	1	0	0	0	0	0	0	0	2	Shif/YerAng/YerAnt/	IS609ORF2	0	2110	0	1206	1206	1.207	ISEc41	6.81839e-103	412	0	581	1841	0.236	431	IS609	0	3496	0	1748	1748	2	transposase_c_ IS605 OrfB family protein [Escherichia coli MS 145-7] >gi|308118422|gb|EFO55684.1| transposase_c_ IS605 OrfB family protein [Escherichia coli MS 145-7]	0	2183	0	1260	1.249	transposase/ IS605 OrfB family protein [Escherichia coli MS 145-7] >gi|308118422|gb|EFO55684.1| transposase/ IS605 OrfB family protein [Escherichia coli MS 145-7]	0	2183	transposase/ IS605 OrfB family protein [Escherichia coli MS 145-7] >gi|308118422|gb|EFO55684.1| transposase/ IS605 OrfB family protein [Escherichia coli MS 145-7]	0	2183
IS6120	ISFINDER	1486	3	0	0	0	0	0	0	0	0	0	2	1	FraCcI3/Frapec/	IS6120ORF1	0	1858	6	1116	1317	1.25	IS666	0	1502	32	1486	1472	1.011	1207	IS6120	0	2972	0	1486	1486	2	IS6120_c_ transposase [Mycobacterium smegmatis str. MC2 155] >gi|118473511|ref|YP_886104.1| IS6120_c_ transposase [Mycobacterium smegmatis str. MC2 155] >gi|399988464|ref|YP_006568814.1| transposase_c_ mutator type [Mycobacterium smegmatis str. MC2 155] >gi|118171678|gb|ABK72574.1| IS6120_c_ transposase [Mycobacterium smegmatis str. MC2 155] >gi|118174798|gb|ABK75694.1| IS6120_c_ transposase [Myc…	0	1867	0	1059	1.256	IS6120/ transposase [Mycobacterium smegmatis str. MC2 155] >gi|118473511|ref|YP_886104.1| IS6120/ transposase [Mycobacterium smegmatis str. MC2 155] >gi|399988464|ref|YP_006568814.1| transposase/ mutator type [Mycobacterium smegmatis str. MC2 155] >gi|118171678|gb|ABK72574.1| IS6120/ transposase [Mycobacterium smegmatis str. MC2 155] >gi|118174798|gb|ABK75694.1| IS6120/ transposase [Mycobacterium…	0	1867	IS6120/ transposase [Mycobacterium smegmatis str. MC2 155] >gi|118473511|ref|YP_886104.1| IS6120/ transposase [Mycobacterium smegmatis str. MC2 155] >gi|399988464|ref|YP_006568814.1| transposase/ mutator type [Mycobacterium smegmatis str. MC2 155] >gi|118171678|gb|ABK72574.1| IS6120/ transposase [Mycobacterium smegmatis str. MC2 155] >gi|118174798|gb|ABK75694.1| IS6120/ transposase [Mycobacterium…	0	1867
IS621	ISFINDER	1425	108	0	0	0	0	0	0	0	0	0	38	70	Shif/	IS621ORF1	0	1687	0	978	978	1.184	ISCro4	0	1460	4	1293	1295	1.025	1073	IS621	0	2850	0	1425	1425	2	transposase IS116/IS110/IS902 family protein [Escherichia coli DEC10E]	0	1860	1	1077	1.305	transposase IS116/IS110/IS902 family protein [Escherichia coli DEC10E]	0	1860	transposase IS116/IS110/IS902 family protein [Escherichia coli DEC10E]	0	1860
IS629	ISFINDER	1310	2	1	0	0	0	1	0	0	0	0	0	0	Shif/	IS1203ORF2	6.92273e-180	1608	0	951	951	1.227	IS3411	0	2560	0	1310	1310	1.954	1298	IS629	0	2620	0	1310	1310	2	integrase for IS1203_c_ orfB1 [Shigella sonnei 53G] >gi|136137|sp|P16942.1|T629_SHISO RecName: Full=Transposase for insertion sequence element IS629 >gi|47540|emb|CAA35936.1| unnamed protein product [Shigella sonnei]	0	1584	0	888	1.209	integrase for IS1203/ orfB1 [Shigella sonnei 53G] >gi|136137|sp|P16942.1|T629_SHISO RecName: Full=Transposase for insertion sequence element IS629 >gi|47540|emb|CAA35936.1| unnamed protein product [Shigella sonnei]	0	1584	integrase for IS1203/ orfB1 [Shigella sonnei 53G] >gi|136137|sp|P16942.1|T629_SHISO RecName: Full=Transposase for insertion sequence element IS629 >gi|47540|emb|CAA35936.1| unnamed protein product [Shigella sonnei]	0	1584
IS640	ISFINDER	2130	2	0	0	2	0	0	0	0	0	0	0	0	YerAng/YerAnt/	IS21ORF1	0	2049	0	1170	1170	0.962	IS21	0	4122	1	2130	2131	1.935	2104	IS640	0	4260	0	2130	2130	2	integrase core domain protein [Shigella sonnei 3233-85]	0	2129	0	1170	1	integrase core domain protein [Shigella sonnei 3233-85]	0	2129	IS21 ORF1 [Shigella sonnei Ss046] >gi|74311020|ref|YP_309439.1| IS21 ORF1 [Shigella sonnei Ss046] >gi|74311267|ref|YP_309686.1| IS21 ORF1 [Shigella sonnei Ss046] >gi|74311438|ref|YP_309857.1| IS21 ORF1 [Shigella sonnei Ss046] >gi|74311596|ref|YP_310015.1| IS21 ORF1	0	2119
IS679	ISFINDER	2704	2	0	0	0	0	0	0	0	0	0	2	0	YerAng/YerAnt/	IS679ORF3	0	2724	0	1569	1569	1.007	ISCro1	0	3912	0	2286	2699	1.447	2154	IS679	0	5408	0	2704	2704	2	hypothetical protein pB171_031 [Escherichia coli B171] >gi|6009407|dbj|BAA84866.1| orf31 [Escherichia coli]	0	2793	0	1569	1.033	hypothetical protein pB171_031 [Escherichia coli B171] >gi|6009407|dbj|BAA84866.1| orf31 [Escherichia coli]	0	2793	transposase IS66 family protein [Escherichia coli UMNF18]	0	2788
IS701	ISFINDER	1389	4	0	0	0	0	0	0	0	0	0	4	0	Cya51142/Cya7424/Noss/	IS701ORF1	0	2024	0	1140	1140	1.457	ISNpu5	0	1270	4	1389	1397	0.914	1091	IS701	0	2778	0	1389	1389	2	RecName: Full=Probable transposase for insertion sequence element IS701 >gi|97740|pir||S16891 probable transposase (insertion sequence IS701) - Calothrix sp. (PCC 7601) >gi|40656|emb|CAA42934.1| transposase gene [uncultured cyanobacterium]	0	2040	0	1140	1.469	RecName: Full=Probable transposase for insertion sequence element IS701 >gi|97740|pir||S16891 probable transposase (insertion sequence IS701) - Calothrix sp. (PCC 7601) >gi|40656|emb|CAA42934.1| transposase gene [uncultured cyanobacterium]	0	2040	RecName: Full=Probable transposase for insertion sequence element IS701 >gi|97740|pir||S16891 probable transposase (insertion sequence IS701) - Calothrix sp. (PCC 7601) >gi|40656|emb|CAA42934.1| transposase gene [uncultured cyanobacterium]	0	2040
IS702	ISFINDER	1098	7	0	0	0	0	1	0	0	5	0	0	1	Cya7822/Cylr/Mica/Nosp/	IS702ORF1	2.2789e-157	1413	0	828	828	1.287	ISCysp19	3.05867e-111	442	2	684	1214	0.403	501	IS702	0	2196	0	1098	1098	2	RecName: Full=Probable transposase for insertion sequence element IS702 >gi|97739|pir||S16892 probable transposase (insertion sequence IS702) - Calothrix sp. (PCC 7601) >gi|581004|emb|CAA42935.1| putative transposase [uncultured cyanobacterium]	0	1445	0	828	1.316	RecName: Full=Probable transposase for insertion sequence element IS702 >gi|97739|pir||S16892 probable transposase (insertion sequence IS702) - Calothrix sp. (PCC 7601) >gi|581004|emb|CAA42935.1| putative transposase [uncultured cyanobacterium]	0	1445	RecName: Full=Probable transposase for insertion sequence element IS702 >gi|97739|pir||S16892 probable transposase (insertion sequence IS702) - Calothrix sp. (PCC 7601) >gi|581004|emb|CAA42935.1| putative transposase [uncultured cyanobacterium]	0	1445
IS8301	ISFINDER	1741	1	0	0	0	0	0	0	0	0	0	1	0	Noss/	IS8301ORF2	0	2123	0	1224	1224	1.219	ISDra2	0	3472	0	1736	1736	1.994	1736	IS8301	0	3482	0	1741	1741	2	transposase [Deinococcus radiodurans R1] >gi|15806002|ref|NP_294702.1| transposase [Deinococcus radiodurans R1] >gi|15806398|ref|NP_295104.1| transposase [Deinococcus radiodurans R1] >gi|15806654|ref|NP_295374.1| transposase [Deinococcus radiodurans R1] >gi|15806932|ref|NP_295656.1| transposase [Deinococcus radiodurans R1] >gi|15807315|ref|NP_296045.1| transposase [Deinococcus radiodurans R1] >gi…	0	2186	0	1224	1.256	transposase [Deinococcus radiodurans R1] >gi|15806002|ref|NP_294702.1| transposase [Deinococcus radiodurans R1] >gi|15806398|ref|NP_295104.1| transposase [Deinococcus radiodurans R1] >gi|15806654|ref|NP_295374.1| transposase [Deinococcus radiodurans R1] >gi|15806932|ref|NP_295656.1| transposase [Deinococcus radiodurans R1] >gi|15807315|ref|NP_296045.1| transposase [Deinococcus radiodurans R1] >gi…	0	2186	transposase [Deinococcus radiodurans R1] >gi|15806002|ref|NP_294702.1| transposase [Deinococcus radiodurans R1] >gi|15806398|ref|NP_295104.1| transposase [Deinococcus radiodurans R1] >gi|15806654|ref|NP_295374.1| transposase [Deinococcus radiodurans R1] >gi|15806932|ref|NP_295656.1| transposase [Deinococcus radiodurans R1] >gi|15807315|ref|NP_296045.1| transposase [Deinococcus radiodurans R1] >gi…	0	2186
IS881	ISFINDER	3033	7	0	0	0	0	0	0	0	0	0	3	3	FraCcI3/Frapec/WolJHB/CLSceo/	IS881ORF1	1.25091e-100	928	0	534	972	0.306	ISCARN107	1.76836e-62	264	2	455	1172	0.087	328	IS881	0	6066	0	3033	3033	2	reverse transcriptase [Pseudomonas extremaustralis 14-3 substr. 14-3b] >gi|148807454|gb|ABR13526.1| reverse transcriptase [Pseudomonas aeruginosa]	0	1320	0	819	0.435	reverse transcriptase [Pseudomonas extremaustralis 14-3 substr. 14-3b] >gi|148807454|gb|ABR13526.1| reverse transcriptase [Pseudomonas aeruginosa]	0	1320	transposase IS4 family protein [Burkholderia sp. CCGE1001] >gi|323383367|gb|ADX55458.1| transposase IS4 family protein [Burkholderia sp. CCGE1001]	1.56677e-90	774
IS891	ISFINDER	1352	15	0	0	0	0	0	1	2	0	2	7	3	Acam/Anav/Artm/Cya7425/Lyns/Mica/Nods/Noss/Syne6301/Syne7942/SynJA2/SynJA3/	IS891ORF1	0	2086	0	1203	1203	1.543	Noss_R_6	0	2602	13	1352	1364	1.925	1347	IS891	0	2704	0	1352	1352	2	transposase [Nostoc sp. PCC 7120] >gi|17231478|ref|NP_488026.1| transposase [Nostoc sp. PCC 7120] >gi|17231596|ref|NP_488144.1| transposase [Nostoc sp. PCC 7120] >gi|17233244|ref|NP_490334.1| transposase [Nostoc sp. PCC 7120] >gi|17233247|ref|NP_490337.1| transposase [Nostoc sp. PCC 7120] >gi|1200170|gb|AAA90935.1| unknown [Anabaena sp.] >gi|4204745|gb|AAD11546.1| transposase [Nostoc ellipsosporu…	0	1693	1	1203	1.252	transposase [Nostoc sp. PCC 7120] >gi|17231478|ref|NP_488026.1| transposase [Nostoc sp. PCC 7120] >gi|17231596|ref|NP_488144.1| transposase [Nostoc sp. PCC 7120] >gi|17233244|ref|NP_490334.1| transposase [Nostoc sp. PCC 7120] >gi|17233247|ref|NP_490337.1| transposase [Nostoc sp. PCC 7120] >gi|1200170|gb|AAA90935.1| unknown [Anabaena sp.] >gi|4204745|gb|AAD11546.1| transposase [Nostoc ellipsosporu…	0	1693	transposase [Nostoc sp. PCC 7120] >gi|17231478|ref|NP_488026.1| transposase [Nostoc sp. PCC 7120] >gi|17231596|ref|NP_488144.1| transposase [Nostoc sp. PCC 7120] >gi|17233244|ref|NP_490334.1| transposase [Nostoc sp. PCC 7120] >gi|17233247|ref|NP_490337.1| transposase [Nostoc sp. PCC 7120] >gi|1200170|gb|AAA90935.1| unknown [Anabaena sp.] >gi|4204745|gb|AAD11546.1| transposase [Nostoc ellipsosporu…	0	1693
IS892	ISFINDER	1675	6	0	0	0	1	1	0	1	0	1	1	1	Cya7822/Nosp/Noss/	IS892ORF1	7.65565e-134	1212	0	699	699	0.724	Noss_R_4	0	2786	3	1675	1691	1.663	1566	IS892	0	3350	0	1675	1675	2	transposase [Nostoc sp. PCC 7120] >gi|17233284|ref|NP_490374.1| transposase [Nostoc sp. PCC 7120] >gi|62946420|ref|YP_227688.1| transposase [Nostoc sp. PCC 7120] >gi|17134522|dbj|BAB77081.1| transposase [Nostoc sp. PCC 7120] >gi|17134873|dbj|BAB77429.1| transposase [Nostoc sp. PCC 7120] >gi|17135806|dbj|BAB78352.1| transposase [Nostoc sp. PCC 7120]	0	2160	14	1491	1.29	transposase [Nostoc sp. PCC 7120] >gi|17233284|ref|NP_490374.1| transposase [Nostoc sp. PCC 7120] >gi|62946420|ref|YP_227688.1| transposase [Nostoc sp. PCC 7120] >gi|17134522|dbj|BAB77081.1| transposase [Nostoc sp. PCC 7120] >gi|17134873|dbj|BAB77429.1| transposase [Nostoc sp. PCC 7120] >gi|17135806|dbj|BAB78352.1| transposase [Nostoc sp. PCC 7120]	0	2160	transposase [Nostoc sp. PCC 7120] >gi|17233284|ref|NP_490374.1| transposase [Nostoc sp. PCC 7120] >gi|62946420|ref|YP_227688.1| transposase [Nostoc sp. PCC 7120] >gi|17134522|dbj|BAB77081.1| transposase [Nostoc sp. PCC 7120] >gi|17134873|dbj|BAB77429.1| transposase [Nostoc sp. PCC 7120] >gi|17135806|dbj|BAB78352.1| transposase [Nostoc sp. PCC 7120]	0	2160
IS895	ISFINDER	1192	9	8	0	0	0	0	0	0	1	0	0	0	Nosp/Noss/	IS895ORF2	2.81656e-124	1128	0	618	618	0.946	Noss_R_10	0	2152	1	1192	1197	1.805	1147	IS895	0	2384	0	1192	1192	2	transposase [Nostoc sp. PCC 7120] >gi|17133765|dbj|BAB76327.1| transposase [Nostoc sp. PCC 7120]	0	1087	0	618	0.912	transposase [Nostoc sp. PCC 7120] >gi|17133765|dbj|BAB76327.1| transposase [Nostoc sp. PCC 7120]	0	1087	transposase [Nostoc sp. PCC 7120] >gi|17133765|dbj|BAB76327.1| transposase [Nostoc sp. PCC 7120]	0	1087
IS903	ISFINDER	1057	3	0	2	0	0	0	0	0	0	0	1	0	Shif/YerAng/YerAnt/	IS903ORF1	4.50143e-179	1600	0	921	921	1.514	IS903B	0	1944	0	1057	1057	1.839	1023	IS903	0	2114	0	1057	1057	2	transposase_c_ IS4 family protein_c_ partial [Klebsiella pneumoniae subsp. pneumoniae KPNIH22]	0	1718	0	987	1.625	transposase/ IS4 family protein/ partial [Klebsiella pneumoniae subsp. pneumoniae KPNIH22]	0	1718	transposase/ IS4 family protein/ partial [Klebsiella pneumoniae subsp. pneumoniae KPNIH22]	0	1718
IS91	ISFINDER	1829	1	1	0	0	0	0	0	0	0	0	0	0	Shif/	IS91ORF1	0	2358	0	1278	1278	1.289	Shif_R_5	0	3052	2	1829	1833	1.669	1710	IS91	0	3658	0	1829	1829	2	transposase tnpA (insertion sequence IS91) - Escherichia coli >gi|339418543|gb|AEJ60209.1| IS91 transposase [Escherichia coli UMNF18]	0	2309	0	1278	1.262	transposase tnpA (insertion sequence IS91) - Escherichia coli >gi|339418543|gb|AEJ60209.1| IS91 transposase [Escherichia coli UMNF18]	0	2309	transposase tnpA (insertion sequence IS91) - Escherichia coli >gi|339418543|gb|AEJ60209.1| IS91 transposase [Escherichia coli UMNF18]	0	2309
IS911	ISFINDER	1250	6	0	0	0	0	0	0	0	0	0	5	1	Shif/YerAng/YerAnt/	IS911ORF2	0	1639	0	900	900	1.311	Shif_R_12	0	2406	1	1250	1249	1.925	1232	IS911	0	2500	0	1250	1250	2	putative transposase OrfB [Enterobacteria phage Sf6] >gi|33334222|gb|AAQ12255.1| gene 55 protein [Shigella phage Sf6]	0	1594	0	894	1.275	putative transposase OrfB [Enterobacteria phage Sf6] >gi|33334222|gb|AAQ12255.1| gene 55 protein [Shigella phage Sf6]	0	1594	putative transposase OrfB [Enterobacteria phage Sf6] >gi|33334222|gb|AAQ12255.1| gene 55 protein [Shigella phage Sf6]	0	1594
ISAar24	ISFINDER	1270	2	0	0	0	0	0	0	1	1	0	0	0	FraCcI3/FraEu/	ISAar24ORF2	0	1855	0	1050	1050	1.461	ISAcl2	1.51345e-14	86	2	139	1243	0.068	103	ISAar24	0	2540	0	1270	1270	2	transposase of ISAar24_c_ IS3 family_c_ IS3 group_c_ orfB [Arthrobacter arilaitensis Re117] >gi|307746251|emb|CBT77223.1| transposase of ISAar24_c_ IS3 family_c_ IS3 group_c_ orfB [Arthrobacter arilaitensis Re117]	0	1525	0	867	1.201	transposase of ISAar24/ IS3 family/ IS3 group/ orfB [Arthrobacter arilaitensis Re117] >gi|307746251|emb|CBT77223.1| transposase of ISAar24/ IS3 family/ IS3 group/ orfB [Arthrobacter arilaitensis Re117]	0	1525	transposase of ISAar24/ IS3 family/ IS3 group/ orfB [Arthrobacter arilaitensis Re117] >gi|307746251|emb|CBT77223.1| transposase of ISAar24/ IS3 family/ IS3 group/ orfB [Arthrobacter arilaitensis Re117]	0	1525
ISAar29	ISFINDER	1385	1	0	0	0	0	0	0	0	0	0	0	1	Frapec/	ISAar29ORF1	0	1791	0	1077	1077	1.293	ISAar16	4.42095e-85	346	64	1302	1396	0.25	892	ISAar29	0	2770	0	1385	1385	2	transposase of ISAar29_c_ IS110 family [Arthrobacter arilaitensis Re117] >gi|307746549|emb|CBT77521.1| transposase of ISAar29_c_ IS110 family [Arthrobacter arilaitensis Re117]	0	1862	0	1077	1.344	transposase of ISAar29/ IS110 family [Arthrobacter arilaitensis Re117] >gi|307746549|emb|CBT77521.1| transposase of ISAar29/ IS110 family [Arthrobacter arilaitensis Re117]	0	1862	transposase of ISAar29/ IS110 family [Arthrobacter arilaitensis Re117] >gi|307746549|emb|CBT77521.1| transposase of ISAar29/ IS110 family [Arthrobacter arilaitensis Re117]	0	1862
ISAar44	ISFINDER	1599	1	0	0	0	0	0	0	0	0	0	0	1	FraDas/	ISAar44ORF2	0	2067	0	1191	1191	1.293	ISAar46	7.12547e-39	176	16	500	1526	0.11	344	ISAar44	0	3198	0	1599	1599	2	transposase of ISAar44_c_ IS3 family_c_ IS3 group_c_ orfB [Arthrobacter arilaitensis Re117] >gi|308177241|ref|YP_003916647.1| transposase of ISAar44_c_ IS3 family_c_ IS3 group_c_ orfB [Arthrobacter arilaitensis Re117] >gi|307744699|emb|CBT75671.1| transposase of ISAar44_c_ IS3 family_c_ IS3 group_c_ orfB [Arthrobacter arilaitensis Re117] >gi|307744704|emb|CBT75676.1| transposase of ISAar44_c_ IS3…	0	1687	0	939	1.055	transposase of ISAar44/ IS3 family/ IS3 group/ orfB [Arthrobacter arilaitensis Re117] >gi|308177241|ref|YP_003916647.1| transposase of ISAar44/ IS3 family/ IS3 group/ orfB [Arthrobacter arilaitensis Re117] >gi|307744699|emb|CBT75671.1| transposase of ISAar44/ IS3 family/ IS3 group/ orfB [Arthrobacter arilaitensis Re117] >gi|307744704|emb|CBT75676.1| transposase of ISAar44/ IS3 family/ IS3 group/ …	0	1687	transposase of ISAar44/ IS3 family/ IS3 group/ orfB [Arthrobacter arilaitensis Re117] >gi|308177241|ref|YP_003916647.1| transposase of ISAar44/ IS3 family/ IS3 group/ orfB [Arthrobacter arilaitensis Re117] >gi|307744699|emb|CBT75671.1| transposase of ISAar44/ IS3 family/ IS3 group/ orfB [Arthrobacter arilaitensis Re117] >gi|307744704|emb|CBT75676.1| transposase of ISAar44/ IS3 family/ IS3 group/ …	0	1687
ISAau4	ISFINDER	3898	12	0	0	0	0	1	0	0	2	1	4	4	FraACN/FraCcI3/FraDas/Frapec/	ISAau4ORF1	0	5177	0	3069	3069	1.328	ISThsp9	1.75073e-57	246	52	1093	6215	0.063	726	ISAau4	0	7796	0	3898	3898	2	Tn3 family transposase [Arthrobacter aurescens TC1] >gi|119950568|gb|ABM09479.1| Tn3 family transposase [Arthrobacter aurescens TC1]	0	5215	0	3069	1.338	Tn3 family transposase [Arthrobacter aurescens TC1] >gi|119950568|gb|ABM09479.1| Tn3 family transposase [Arthrobacter aurescens TC1]	0	5215	Tn3 family transposase [Arthrobacter aurescens TC1] >gi|119950568|gb|ABM09479.1| Tn3 family transposase [Arthrobacter aurescens TC1]	0	5215
ISAba14	ISFINDER	1282	1	0	0	0	0	0	0	0	1	0	0	0	scys6803/	ISAba14ORF3	5.17545e-172	1540	0	876	1143	1.201	ISDsp4	7.40704e-25	124	3	351	1305	0.097	237	ISAba14	0	2564	0	1282	1282	2	transposase_c_ partial [Acinetobacter sp. HA] >gi|388611379|gb|EIM40482.1| transposase_c_ partial [Acinetobacter sp. HA]	0	1481	0	831	1.155	transposase/ partial [Acinetobacter sp. HA] >gi|388611379|gb|EIM40482.1| transposase/ partial [Acinetobacter sp. HA]	0	1481	transposase/ partial [Acinetobacter sp. HA] >gi|388611379|gb|EIM40482.1| transposase/ partial [Acinetobacter sp. HA]	0	1481
ISAba15	ISFINDER	873	11	0	3	0	0	0	1	2	2	1	2	0	WolCulP/Wold/WolJHB/WolRi/	ISAba15ORF3	9.41917e-100	915	0	627	792	1.048	Cana_R_9	6.5037e-49	212	33	695	899	0.243	474	ISAba15	0	1746	0	873	873	2	transposase_c_ IS4 family protein [Nitrosomonas eutropha C91] >gi|114307901|gb|ABI59144.1| transposase_c_ IS4 family [Nitrosomonas eutropha C91]	1.63232e-76	614	0	474	0.703	transposase/ IS4 family protein [Nitrosomonas eutropha C91] >gi|114307901|gb|ABI59144.1| transposase/ IS4 family [Nitrosomonas eutropha C91]	1.63232e-76	614	transposase/ IS4 family protein [Nitrosomonas eutropha C91] >gi|114307901|gb|ABI59144.1| transposase/ IS4 family [Nitrosomonas eutropha C91]	1.63232e-76	614
ISAcma1	ISFINDER	846	4	2	0	0	1	0	0	0	0	0	1	0	Acam/	ISAcma1ORF1	4.95557e-138	1245	0	708	708	1.472	IS240C	1.69111e-24	122	14	512	817	0.144	340	ISAcma1	0	1692	0	846	846	2	integrase_c_ catalytic region [Acaryochloris marina MBIC11017] >gi|158311608|gb|ABW33218.1| integrase_c_ catalytic region [Acaryochloris marina MBIC11017]	1.36461e-175	1275	0	708	1.507	integrase/ catalytic region [Acaryochloris marina MBIC11017] >gi|158311608|gb|ABW33218.1| integrase/ catalytic region [Acaryochloris marina MBIC11017]	1.36461e-175	1275	Transposase [Bacillus mycoides Rock3-17] >gi|228758936|gb|EEM07979.1| Transposase [Bacillus mycoides Rock3-17]	6.60326e-98	762
ISAcma10	ISFINDER	1385	19	13	2	0	0	0	0	0	0	0	2	2	Acam/	ISAcma10ORF1	0	2197	0	1242	1242	1.586	Acam_R_20	0	2754	0	1385	1394	1.988	1382	ISAcma10	0	2770	0	1385	1385	2	transposase [Acaryochloris marina MBIC11017] >gi|158335599|ref|YP_001516771.1| transposase [Acaryochloris marina MBIC11017] >gi|158338931|ref|YP_001520108.1| transposase [Acaryochloris marina MBIC11017] >gi|158339271|ref|YP_001520448.1| transposase [Acaryochloris marina MBIC11017] >gi|158339287|ref|YP_001520464.1| transposase [Acaryochloris marina MBIC11017] >gi|158339573|ref|YP_001520962.1| tran…	0	2227	0	1242	1.608	transposase [Acaryochloris marina MBIC11017] >gi|158335599|ref|YP_001516771.1| transposase [Acaryochloris marina MBIC11017] >gi|158338931|ref|YP_001520108.1| transposase [Acaryochloris marina MBIC11017] >gi|158339271|ref|YP_001520448.1| transposase [Acaryochloris marina MBIC11017] >gi|158339287|ref|YP_001520464.1| transposase [Acaryochloris marina MBIC11017] >gi|158339573|ref|YP_001520962.1| tran…	0	2227	transposase [Acaryochloris marina MBIC11017] >gi|158335599|ref|YP_001516771.1| transposase [Acaryochloris marina MBIC11017] >gi|158338931|ref|YP_001520108.1| transposase [Acaryochloris marina MBIC11017] >gi|158339271|ref|YP_001520448.1| transposase [Acaryochloris marina MBIC11017] >gi|158339287|ref|YP_001520464.1| transposase [Acaryochloris marina MBIC11017] >gi|158339573|ref|YP_001520962.1| tran…	0	2227
ISAcma11	ISFINDER	1347	1	1	0	0	0	0	0	0	0	0	0	0	Acam/	ISAcma11ORF1	0	1704	0	966	966	1.265	Nosp_R_7	9.499e-05	50	0	45	1452	0.037	37	ISAcma11	0	2694	0	1347	1347	2	hypothetical protein [Acaryochloris marina MBIC11017] >gi|158303570|gb|ABW25187.1| hypothetical protein AM1_0099 [Acaryochloris marina MBIC11017]	0	1739	0	966	1.291	transposase family protein [Desulfobacter postgatei 2ac9] >gi|389402279|gb|EIM64501.1| transposase family protein [Desulfobacter postgatei 2ac9]	1.80203e-99	804	transposase family protein [Desulfobacter postgatei 2ac9] >gi|389402279|gb|EIM64501.1| transposase family protein [Desulfobacter postgatei 2ac9]	1.80203e-99	804
ISAcma12	ISFINDER	1166	3	2	0	0	0	0	0	0	0	0	0	1	Acam/	ISAcma12ORF2	1.56155e-111	1018	0	573	573	0.873	ISSba2	1.80847	34	0	30	1217	0.029	25	ISAcma12	0	2332	0	1166	1166	2	transposase_c_ partial [Acaryochloris sp. CCMEE 5410]	6.68557e-114	873	0	522	0.749	transposase/ partial [Acaryochloris sp. CCMEE 5410]	6.68557e-114	873	transposase/ partial [Acaryochloris sp. CCMEE 5410]	6.68557e-114	873
ISAcma13	ISFINDER	1263	12	4	0	0	1	1	0	1	0	1	4	0	Acam/Glov/	ISAcma13ORF2	0	1673	0	957	957	1.325	ISBcen7	5.99339e-07	58	6	92	1312	0.046	70	ISAcma13	0	2526	0	1263	1263	2	integrase catalytic subunit [Acaryochloris marina MBIC11017] >gi|158334058|ref|YP_001515230.1| integrase catalytic subunit [Acaryochloris marina MBIC11017] >gi|158335556|ref|YP_001516728.1| integrase catalytic subunit [Acaryochloris marina MBIC11017] >gi|158335627|ref|YP_001516799.1| integrase catalytic subunit [Acaryochloris marina MBIC11017] >gi|158303533|gb|ABW25150.1| integrase_c_ catalytic r…	0	1537	0	855	1.217	integrase catalytic subunit [Acaryochloris marina MBIC11017] >gi|158334058|ref|YP_001515230.1| integrase catalytic subunit [Acaryochloris marina MBIC11017] >gi|158335556|ref|YP_001516728.1| integrase catalytic subunit [Acaryochloris marina MBIC11017] >gi|158335627|ref|YP_001516799.1| integrase catalytic subunit [Acaryochloris marina MBIC11017] >gi|158303533|gb|ABW25150.1| integrase/ catalytic reg…	0	1537	transposase [Gloeobacter violaceus PCC 7421] >gi|35213244|dbj|BAC90616.1| gll2675 [Gloeobacter violaceus PCC 7421]	3.81897e-74	621
ISAcma15	ISFINDER	1083	1	1	0	0	0	0	0	0	0	0	0	0	Acam/	ISAcma15ORF1	0	1793	0	1002	1002	1.656	Acam_R_33	0	1952	0	1079	1081	1.802	1038	ISAcma15	0	2166	0	1083	1083	2	hypothetical protein [Acaryochloris marina MBIC11017] >gi|158309599|gb|ABW31216.1| conserved hypothetical protein [Acaryochloris marina MBIC11017]	0	1804	0	1002	1.666	transposase [Cyanothece sp. PCC 8801] >gi|218245515|ref|YP_002370886.1| transposase [Cyanothece sp. PCC 8801] >gi|218246820|ref|YP_002372191.1| transposase [Cyanothece sp. PCC 8801] >gi|256818701|ref|YP_003135768.1| Transposase and inactivated derivatives-like protein [Cyanothece sp. PCC 8802] >gi|257058282|ref|YP_003136170.1| transposase and inactivated derivatives-like protein [Cyanothece sp. P…	2.19164e-117	909	transposase [Cyanothece sp. PCC 8801] >gi|218245515|ref|YP_002370886.1| transposase [Cyanothece sp. PCC 8801] >gi|218246820|ref|YP_002372191.1| transposase [Cyanothece sp. PCC 8801] >gi|256818701|ref|YP_003135768.1| Transposase and inactivated derivatives-like protein [Cyanothece sp. PCC 8802] >gi|257058282|ref|YP_003136170.1| transposase and inactivated derivatives-like protein [Cyanothece sp. P…	2.19164e-117	909
ISAcma16	ISFINDER	1483	17	14	0	1	0	0	0	1	0	0	0	1	Acam/	ISAcma16ORF1	0	2438	0	1416	1416	1.644	Acam_R_16	0	2890	0	1483	1499	1.949	1468	ISAcma16	0	2966	0	1483	1483	2	IS4 family transposase [Acaryochloris marina MBIC11017] >gi|158335231|ref|YP_001516403.1| IS4 family transposase [Acaryochloris marina MBIC11017] >gi|158335945|ref|YP_001517119.1| IS4 family transposase [Acaryochloris marina MBIC11017] >gi|158337317|ref|YP_001518492.1| IS4 family transposase [Acaryochloris marina MBIC11017] >gi|158338382|ref|YP_001519559.1| IS4 family transposase [Acaryochloris m…	0	2524	0	1416	1.702	IS4 family transposase [Acaryochloris marina MBIC11017] >gi|158335231|ref|YP_001516403.1| IS4 family transposase [Acaryochloris marina MBIC11017] >gi|158335945|ref|YP_001517119.1| IS4 family transposase [Acaryochloris marina MBIC11017] >gi|158337317|ref|YP_001518492.1| IS4 family transposase [Acaryochloris marina MBIC11017] >gi|158338382|ref|YP_001519559.1| IS4 family transposase [Acaryochloris m…	0	2524	IS4 family transposase [Acaryochloris marina MBIC11017] >gi|158335231|ref|YP_001516403.1| IS4 family transposase [Acaryochloris marina MBIC11017] >gi|158335945|ref|YP_001517119.1| IS4 family transposase [Acaryochloris marina MBIC11017] >gi|158337317|ref|YP_001518492.1| IS4 family transposase [Acaryochloris marina MBIC11017] >gi|158338382|ref|YP_001519559.1| IS4 family transposase [Acaryochloris m…	0	2524
ISAcma18	ISFINDER	1530	10	4	0	0	1	0	0	0	0	1	1	3	Acam/Cya7424/Nosp/	ISAcma18ORF1	0	2133	0	1215	1215	1.394	Acam_R_15	0	3050	0	1530	1530	1.993	1528	ISAcma18	0	3060	0	1530	1530	2	hypothetical protein [Acaryochloris marina MBIC11017] >gi|158336830|ref|YP_001518004.1| hypothetical protein [Acaryochloris marina MBIC11017] >gi|158304070|gb|ABW25687.1| hypothetical protein AM1_0638 [Acaryochloris marina MBIC11017] >gi|158307071|gb|ABW28688.1| conserved hypothetical protein [Acaryochloris marina MBIC11017]	0	2161	0	1215	1.412	transposase [Nostoc punctiforme PCC 73102] >gi|186465767|gb|ACC81568.1| putative transposase [Nostoc punctiforme PCC 73102]	2.1439e-173	1298	transposase [Nostoc punctiforme PCC 73102] >gi|186465767|gb|ACC81568.1| putative transposase [Nostoc punctiforme PCC 73102]	2.1439e-173	1298
ISAcma19	ISFINDER	1316	4	1	0	1	0	0	0	0	0	1	0	1	Acam/	ISAcma19ORF1	0	2111	0	1191	1191	1.604	IS8402	2.32717e-31	148	20	544	1322	0.112	371	ISAcma19	0	2632	0	1316	1316	2	IS4 family transposase [Acaryochloris marina MBIC11017] >gi|158305531|gb|ABW27148.1| transposase_c_ IS4 family [Acaryochloris marina MBIC11017]	0	2110	0	1191	1.603	IS4 family transposase [Acaryochloris marina MBIC11017] >gi|158305531|gb|ABW27148.1| transposase/ IS4 family [Acaryochloris marina MBIC11017]	0	2110	IS4 family transposase [Acaryochloris marina MBIC11017] >gi|158305531|gb|ABW27148.1| transposase/ IS4 family [Acaryochloris marina MBIC11017]	0	2110
ISAcma2	ISFINDER	1263	3	2	0	0	0	0	1	0	0	0	0	0	Acam/	ISAcma2ORF1	0	2029	0	1152	1152	1.606	ISAsp2	1.60683e-20	108	0	449	1607	0.086	291	ISAcma2	0	2526	0	1263	1263	2	IS4 family transposase [Acaryochloris marina MBIC11017] >gi|158308357|gb|ABW29974.1| transposase_c_ IS4 family [Acaryochloris marina MBIC11017]	0	2052	0	1152	1.625	IS4 family transposase [Acaryochloris marina MBIC11017] >gi|158308357|gb|ABW29974.1| transposase/ IS4 family [Acaryochloris marina MBIC11017]	0	2052	IS4 family transposase [Acaryochloris marina MBIC11017] >gi|158308357|gb|ABW29974.1| transposase/ IS4 family [Acaryochloris marina MBIC11017]	0	2052
ISAcma20	ISFINDER	867	1	1	0	0	0	0	0	0	0	0	0	0	Acam/	ISAcma20ORF1	3.16965e-156	1402	0	780	780	1.617	IS5Sa	6.44628e-87	352	0	679	871	0.406	478	ISAcma20	0	1734	0	867	867	2	IS4 family transposase [Acaryochloris marina MBIC11017] >gi|158304773|gb|ABW26390.1| transposase_c_ IS4 family [Acaryochloris marina MBIC11017]	0	1386	0	780	1.599	IS4 family transposase [Acaryochloris marina MBIC11017] >gi|158304773|gb|ABW26390.1| transposase/ IS4 family [Acaryochloris marina MBIC11017]	0	1386	IS4 family transposase [Acaryochloris marina MBIC11017] >gi|158304773|gb|ABW26390.1| transposase/ IS4 family [Acaryochloris marina MBIC11017]	0	1386
ISAcma21	ISFINDER	1474	1	1	0	0	0	0	0	0	0	0	0	0	Acam/	ISAcma21ORF1	0	2042	0	1155	1155	1.385	ISCra1	9.11748e-31	146	12	1001	1753	0.099	639	ISAcma21	0	2948	0	1474	1474	2	IS4 family transposase [Acaryochloris sp. CCMEE 5410]	0	2253	0	1365	1.528	IS4 family transposase [Acaryochloris sp. CCMEE 5410]	0	2253	IS4 family transposase [Acaryochloris sp. CCMEE 5410]	0	2253
ISAcma22	ISFINDER	1136	1	1	0	0	0	0	0	0	0	0	0	0	Acam/	ISAcma22ORF1	0	1866	0	1050	1050	1.643	NoAz_R_17	1.6478e-13	82	0	239	1140	0.072	160	ISAcma22	0	2272	0	1136	1136	2	IS4 family transposase [Acaryochloris marina MBIC11017] >gi|158305795|gb|ABW27412.1| transposase_c_ IS4 family_c_ putative [Acaryochloris marina MBIC11017]	0	1891	0	1050	1.665	IS4 family transposase [Acaryochloris marina MBIC11017] >gi|158305795|gb|ABW27412.1| transposase/ IS4 family/ putative [Acaryochloris marina MBIC11017]	0	1891	IS4 family transposase [Acaryochloris marina MBIC11017] >gi|158305795|gb|ABW27412.1| transposase/ IS4 family/ putative [Acaryochloris marina MBIC11017]	0	1891
ISAcma23	ISFINDER	1810	11	4	0	0	0	0	1	1	0	0	5	0	Acam/Cya7425/Nosp/Noss/	ISAcma23ORF1	0	2894	0	1671	1671	1.599	Acam_R_7	0	3594	0	1810	1818	1.986	1805	ISAcma23	0	3620	0	1810	1810	2	transposase [Acaryochloris marina MBIC11017] >gi|158339196|ref|YP_001520373.1| transposase [Acaryochloris marina MBIC11017] >gi|158339878|ref|YP_001521048.1| transposase [Acaryochloris marina MBIC11017] >gi|158340215|ref|YP_001521385.1| transposase [Acaryochloris marina MBIC11017] >gi|158309435|gb|ABW31052.1| transposase [Acaryochloris marina MBIC11017] >gi|158309437|gb|ABW31054.1| transposase [A…	0	2993	0	1671	1.654	transposase [Acaryochloris marina MBIC11017] >gi|158339196|ref|YP_001520373.1| transposase [Acaryochloris marina MBIC11017] >gi|158339878|ref|YP_001521048.1| transposase [Acaryochloris marina MBIC11017] >gi|158340215|ref|YP_001521385.1| transposase [Acaryochloris marina MBIC11017] >gi|158309435|gb|ABW31052.1| transposase [Acaryochloris marina MBIC11017] >gi|158309437|gb|ABW31054.1| transposase [A…	0	2993	transposase [Acaryochloris marina MBIC11017] >gi|158339196|ref|YP_001520373.1| transposase [Acaryochloris marina MBIC11017] >gi|158339878|ref|YP_001521048.1| transposase [Acaryochloris marina MBIC11017] >gi|158340215|ref|YP_001521385.1| transposase [Acaryochloris marina MBIC11017] >gi|158309435|gb|ABW31052.1| transposase [Acaryochloris marina MBIC11017] >gi|158309437|gb|ABW31054.1| transposase [A…	0	2993
ISAcma24	ISFINDER	1428	5	1	0	0	0	0	0	0	0	2	2	0	Acam/	ISAcma24ORF1	0	2379	0	1341	1341	1.666	ISAcma49	1.0745e-48	212	3	117	1588	0.148	113	ISAcma24	0	2856	0	1428	1428	2	transposase [Acaryochloris marina MBIC11017] >gi|158308236|gb|ABW29853.1| transposase_c_ putative [Acaryochloris marina MBIC11017]	0	2409	0	1341	1.687	transposase [Acaryochloris marina MBIC11017] >gi|158308236|gb|ABW29853.1| transposase/ putative [Acaryochloris marina MBIC11017]	0	2409	transposase [Acaryochloris marina MBIC11017] >gi|158308236|gb|ABW29853.1| transposase/ putative [Acaryochloris marina MBIC11017]	0	2409
ISAcma25	ISFINDER	950	6	0	0	0	0	0	0	0	3	1	2	0	Glov/Noss/scys6803/	ISAcma25ORF2	8.54281e-158	1416	0	813	813	1.491	Acam_R_39	0	1900	0	950	963	2	950	ISAcma25	0	1900	0	950	950	2	hypothetical protein [Acaryochloris marina MBIC11017] >gi|158336323|ref|YP_001517497.1| hypothetical protein [Acaryochloris marina MBIC11017] >gi|158337313|ref|YP_001518488.1| hypothetical protein [Acaryochloris marina MBIC11017] >gi|158337975|ref|YP_001519151.1| hypothetical protein [Acaryochloris marina MBIC11017] >gi|158303795|gb|ABW25412.1| conserved hypothetical protein [Acaryochloris marina…	0	1446	0	813	1.522	transposase [Acaryochloris marina MBIC11017] >gi|158336832|ref|YP_001518006.1| hypothetical protein [Acaryochloris marina MBIC11017] >gi|158336955|ref|YP_001518130.1| hypothetical protein [Acaryochloris marina MBIC11017] >gi|158304391|gb|ABW26008.1| transposase/ putative [Acaryochloris marina MBIC11017] >gi|158307073|gb|ABW28690.1| conserved hypothetical protein [Acaryochloris marina MBIC11017] >…	0	1427	transposase [Acaryochloris marina MBIC11017] >gi|158336832|ref|YP_001518006.1| hypothetical protein [Acaryochloris marina MBIC11017] >gi|158336955|ref|YP_001518130.1| hypothetical protein [Acaryochloris marina MBIC11017] >gi|158304391|gb|ABW26008.1| transposase/ putative [Acaryochloris marina MBIC11017] >gi|158307073|gb|ABW28690.1| conserved hypothetical protein [Acaryochloris marina MBIC11017] >…	0	1427
ISAcma26	ISFINDER	2669	18	12	2	0	0	0	0	0	1	0	3	0	Acam/Glov/	ISAcma26ORF1	0	3049	0	1734	1734	1.142	Cya7425_R_1	0	946	65	2233	2663	0.354	1563	ISAcma26	0	5338	0	2669	2669	2	transposase_c_ putative [Acaryochloris marina MBIC11017] >gi|158340241|ref|YP_001521411.1| transposase_c_ putative [Acaryochloris marina MBIC11017] >gi|158341182|ref|YP_001522455.1| transposase_c_ putative [Acaryochloris marina MBIC11017] >gi|158341447|ref|YP_001522612.1| transposase_c_ putative [Acaryochloris marina MBIC11017] >gi|158341574|ref|YP_001522738.1| transposase_c_ putative [Acaryochlo…	0	3046	0	1734	1.141	transposase/ putative [Acaryochloris marina MBIC11017] >gi|158340241|ref|YP_001521411.1| transposase/ putative [Acaryochloris marina MBIC11017] >gi|158341182|ref|YP_001522455.1| transposase/ putative [Acaryochloris marina MBIC11017] >gi|158341447|ref|YP_001522612.1| transposase/ putative [Acaryochloris marina MBIC11017] >gi|158341574|ref|YP_001522738.1| transposase/ putative [Acaryochloris marina…	0	3046	transposase/ putative [Acaryochloris marina MBIC11017] >gi|158340241|ref|YP_001521411.1| transposase/ putative [Acaryochloris marina MBIC11017] >gi|158341182|ref|YP_001522455.1| transposase/ putative [Acaryochloris marina MBIC11017] >gi|158341447|ref|YP_001522612.1| transposase/ putative [Acaryochloris marina MBIC11017] >gi|158341574|ref|YP_001522738.1| transposase/ putative [Acaryochloris marina…	0	3046
ISAcma27	ISFINDER	1185	6	2	0	1	0	0	0	1	0	1	1	0	Acam/	ISAcma27ORF3	0	990	0	558	954	0.835	Cya7425_R_6	1.1521e-148	580	4	1108	1190	0.489	785	ISAcma27	0	2370	0	1185	1185	2	hypothetical protein [Acaryochloris marina MBIC11017] >gi|158304272|gb|ABW25889.1| conserved hypothetical protein [Acaryochloris marina MBIC11017]	3.82848e-131	988	0	549	0.834	transposase [Acaryochloris marina MBIC11017] >gi|158309706|gb|ABW31323.1| transposase/ putative [Acaryochloris marina MBIC11017]	1.16497e-88	702	transposase [Acaryochloris marina MBIC11017] >gi|158309706|gb|ABW31323.1| transposase/ putative [Acaryochloris marina MBIC11017]	1.16497e-88	702
ISAcma28	ISFINDER	1130	1	0	0	0	0	0	0	0	0	0	0	1	Nosp/	ISAcma28ORF3	6.08705e-113	1030	3	627	1056	0.912	Acam_R_30	0	2260	0	1130	1136	2	1130	ISAcma28	0	2260	0	1130	1130	2	transposase [Acaryochloris marina MBIC11017] >gi|158335854|ref|YP_001517028.1| transposase [Acaryochloris marina MBIC11017] >gi|158336162|ref|YP_001517336.1| transposase [Acaryochloris marina MBIC11017] >gi|158337408|ref|YP_001518583.1| transposase [Acaryochloris marina MBIC11017] >gi|158337557|ref|YP_001518732.1| transposase [Acaryochloris marina MBIC11017] >gi|158305495|gb|ABW27112.1| transposa…	1.02908e-131	990	0	552	0.876	transposase [Acaryochloris marina MBIC11017] >gi|158335854|ref|YP_001517028.1| transposase [Acaryochloris marina MBIC11017] >gi|158336162|ref|YP_001517336.1| transposase [Acaryochloris marina MBIC11017] >gi|158337408|ref|YP_001518583.1| transposase [Acaryochloris marina MBIC11017] >gi|158337557|ref|YP_001518732.1| transposase [Acaryochloris marina MBIC11017] >gi|158305495|gb|ABW27112.1| transposa…	1.02908e-131	990	transposase [Acaryochloris marina MBIC11017] >gi|158335854|ref|YP_001517028.1| transposase [Acaryochloris marina MBIC11017] >gi|158336162|ref|YP_001517336.1| transposase [Acaryochloris marina MBIC11017] >gi|158337408|ref|YP_001518583.1| transposase [Acaryochloris marina MBIC11017] >gi|158337557|ref|YP_001518732.1| transposase [Acaryochloris marina MBIC11017] >gi|158305495|gb|ABW27112.1| transposa…	1.02908e-131	990
ISAcma29	ISFINDER	1210	1	0	0	0	0	0	1	0	0	0	0	0	Mica/	ISAcma29ORF2	2.09877e-143	1293	0	720	720	1.069	Acam_R_25	0	2414	0	1210	1216	1.995	1209	ISAcma29	0	2420	0	1210	1210	2	transposase [Acaryochloris marina MBIC11017] >gi|158304189|gb|ABW25806.1| transposase_c_ putative [Acaryochloris marina MBIC11017]	2.45594e-149	1112	0	624	0.919	transposase [Acaryochloris marina MBIC11017] >gi|158304189|gb|ABW25806.1| transposase/ putative [Acaryochloris marina MBIC11017]	2.45594e-149	1112	transposase [Acaryochloris marina MBIC11017] >gi|158304189|gb|ABW25806.1| transposase/ putative [Acaryochloris marina MBIC11017]	2.45594e-149	1112
ISAcma3	ISFINDER	904	15	9	0	0	0	0	0	0	0	1	5	0	Acam/	ISAcma3ORF2	2.61174e-100	920	0	501	501	1.018	Acam_R_44	0	1786	0	903	903	1.976	899	ISAcma3	0	1808	0	904	904	2	hypothetical protein [Acaryochloris marina MBIC11017] >gi|158334781|ref|YP_001515953.1| hypothetical protein [Acaryochloris marina MBIC11017] >gi|158337420|ref|YP_001518595.1| hypothetical protein [Acaryochloris marina MBIC11017] >gi|158338548|ref|YP_001519725.1| hypothetical protein [Acaryochloris marina MBIC11017] >gi|158338772|ref|YP_001519949.1| hypothetical protein [Acaryochloris marina MBIC…	3.69612e-116	878	0	498	0.971	Insertion element protein [Synechococcus sp. PCC 7335] >gi|254425805|ref|ZP_05039522.1| Insertion element protein [Synechococcus sp. PCC 7335] >gi|196188194|gb|EDX83159.1| Insertion element protein [Synechococcus sp. PCC 7335] >gi|196188228|gb|EDX83193.1| Insertion element protein [Synechococcus sp. PCC 7335]	2.16007e-29	291	Insertion element protein [Synechococcus sp. PCC 7335] >gi|254425805|ref|ZP_05039522.1| Insertion element protein [Synechococcus sp. PCC 7335] >gi|196188194|gb|EDX83159.1| Insertion element protein [Synechococcus sp. PCC 7335] >gi|196188228|gb|EDX83193.1| Insertion element protein [Synechococcus sp. PCC 7335]	2.16007e-29	291
ISAcma32	ISFINDER	1161	1	0	0	0	0	0	0	0	1	0	0	0	Acam/	ISAcma32ORF2	9.38884e-117	1063	2	621	627	0.916	Acam_R_28	0	2322	0	1161	1169	2	1161	ISAcma32	0	2322	0	1161	1161	2	hypothetical protein AM1_C0183 [Acaryochloris marina MBIC11017] >gi|158310870|gb|ABW32484.1| hypothetical protein AM1_C0183 [Acaryochloris marina MBIC11017]	1.27809e-135	1021	0	573	0.879	transposase ISLbp6 [Leptospira borgpetersenii serovar Hardjo-bovis str. L550] >gi|116120881|gb|ABJ78924.1| Transposase/ ISLbp6 [Leptospira borgpetersenii serovar Hardjo-bovis str. L550]	2.405e-14	195	transposase ISLbp6 [Leptospira borgpetersenii serovar Hardjo-bovis str. L550] >gi|116120881|gb|ABJ78924.1| Transposase/ ISLbp6 [Leptospira borgpetersenii serovar Hardjo-bovis str. L550]	2.405e-14	195
ISAcma33	ISFINDER	903	14	7	0	0	0	0	1	0	2	2	2	0	Acam/	ISAcma33ORF3	4.70096e-167	900	0	492	849	0.997	Acam_R_44	0	1200	0	903	903	1.329	782	ISAcma33	0	1806	0	903	903	2	hypothetical protein AM1_D0225 [Acaryochloris marina MBIC11017] >gi|158311105|gb|ABW32718.1| conserved hypothetical protein [Acaryochloris marina MBIC11017]	2.41544e-106	813	0	498	0.9	Insertion element protein [Synechococcus sp. PCC 7335] >gi|254425805|ref|ZP_05039522.1| Insertion element protein [Synechococcus sp. PCC 7335] >gi|196188194|gb|EDX83159.1| Insertion element protein [Synechococcus sp. PCC 7335] >gi|196188228|gb|EDX83193.1| Insertion element protein [Synechococcus sp. PCC 7335]	3.43652e-28	283	Insertion element protein [Synechococcus sp. PCC 7335] >gi|254425805|ref|ZP_05039522.1| Insertion element protein [Synechococcus sp. PCC 7335] >gi|196188194|gb|EDX83159.1| Insertion element protein [Synechococcus sp. PCC 7335] >gi|196188228|gb|EDX83193.1| Insertion element protein [Synechococcus sp. PCC 7335]	3.43652e-28	283
ISAcma34	ISFINDER	1081	10	5	0	0	0	2	0	1	2	0	0	0	Acam/	ISAcma34ORF2	3.95826e-122	1109	0	624	624	1.026	Acam_R_31	0	2126	0	1081	1087	1.967	1074	ISAcma34	0	2162	0	1081	1081	2	hypothetical protein [Acaryochloris marina MBIC11017] >gi|158336511|ref|YP_001517685.1| hypothetical protein [Acaryochloris marina MBIC11017] >gi|158338221|ref|YP_001519398.1| hypothetical protein [Acaryochloris marina MBIC11017] >gi|158338919|ref|YP_001520096.1| hypothetical protein [Acaryochloris marina MBIC11017] >gi|158339235|ref|YP_001520412.1| hypothetical protein [Acaryochloris marina MBIC…	8.97199e-111	848	0	477	0.784	hypothetical protein [Acaryochloris marina MBIC11017] >gi|158336512|ref|YP_001517686.1| hypothetical protein [Acaryochloris marina MBIC11017] >gi|158337318|ref|YP_001518493.1| transposase associated ATP binding protein [Acaryochloris marina MBIC11017] >gi|158338918|ref|YP_001520095.1| hypothetical protein [Acaryochloris marina MBIC11017] >gi|158339236|ref|YP_001520413.1| hypothetical protein [Aca…	4.50553e-108	830	hypothetical protein [Acaryochloris marina MBIC11017] >gi|158336512|ref|YP_001517686.1| hypothetical protein [Acaryochloris marina MBIC11017] >gi|158337318|ref|YP_001518493.1| transposase associated ATP binding protein [Acaryochloris marina MBIC11017] >gi|158338918|ref|YP_001520095.1| hypothetical protein [Acaryochloris marina MBIC11017] >gi|158339236|ref|YP_001520413.1| hypothetical protein [Aca…	4.50553e-108	830
ISAcma35	ISFINDER	1201	2	1	0	0	0	0	0	0	0	0	0	1	Acam/Artp/	ISAcma35ORF2	2.14615e-148	1336	0	720	720	1.112	ISAcma30	0	2100	2	1201	1201	1.749	1143	ISAcma35	0	2402	0	1201	1201	2	transposase [Acaryochloris marina MBIC11017] >gi|158307570|gb|ABW29187.1| transposase_c_ putative [Acaryochloris marina MBIC11017]	2.39326e-152	1131	0	627	0.942	transposase [Acaryochloris marina MBIC11017] >gi|158307570|gb|ABW29187.1| transposase/ putative [Acaryochloris marina MBIC11017]	2.39326e-152	1131	transposase [Acaryochloris marina MBIC11017] >gi|158307570|gb|ABW29187.1| transposase/ putative [Acaryochloris marina MBIC11017]	2.39326e-152	1131
ISAcma36	ISFINDER	1069	10	2	1	0	0	0	0	0	2	0	3	2	Acam/Artm/Artp/	ISAcma36ORF2	2.28964e-130	1180	0	642	642	1.104	Acam_R_34	0	2128	0	1069	1069	1.991	1067	ISAcma36	0	2138	0	1069	1069	2	hypothetical protein AM1_C0246 [Acaryochloris marina MBIC11017] >gi|158310564|gb|ABW32178.1| hypothetical protein AM1_C0246 [Acaryochloris marina MBIC11017]	5.28249e-136	1017	0	570	0.951	Insertion element protein [Nitrosomonas sp. Is79A3] >gi|338806351|gb|AEJ02593.1| Insertion element protein [Nitrosomonas sp. Is79A3]	7.6097e-09	157	Insertion element protein [Nitrosomonas sp. Is79A3] >gi|338806351|gb|AEJ02593.1| Insertion element protein [Nitrosomonas sp. Is79A3]	7.6097e-09	157
ISAcma37	ISFINDER	1218	10	2	0	0	0	0	0	0	0	1	3	4	Acam/Anav/	ISAcma37ORF1	0	2019	0	1161	1161	1.658	Acam_R_32	0	1934	0	1080	1082	1.588	1035	ISAcma37	0	2436	0	1218	1218	2	hypothetical protein [Acaryochloris marina MBIC11017] >gi|158308627|gb|ABW30244.1| conserved hypothetical protein [Acaryochloris marina MBIC11017]	0	2011	0	1161	1.651	hypothetical protein cce_1438 [Cyanothece sp. ATCC 51142] >gi|354553142|ref|ZP_08972449.1| transposase IS4 family protein [Cyanothece sp. ATCC 51472] >gi|171697807|gb|ACB50788.1| hypothetical protein cce_1438 [Cyanothece sp. ATCC 51142] >gi|353554972|gb|EHC24361.1| transposase IS4 family protein [Cyanothece sp. ATCC 51472]	1.79706e-98	785	hypothetical protein cce_1438 [Cyanothece sp. ATCC 51142] >gi|354553142|ref|ZP_08972449.1| transposase IS4 family protein [Cyanothece sp. ATCC 51472] >gi|171697807|gb|ACB50788.1| hypothetical protein cce_1438 [Cyanothece sp. ATCC 51142] >gi|353554972|gb|EHC24361.1| transposase IS4 family protein [Cyanothece sp. ATCC 51472]	1.79706e-98	785
ISAcma38	ISFINDER	2708	1	1	0	0	0	0	0	0	0	0	0	0	Acam/	ISAcma38ORF1	0	3025	0	1725	1728	1.117	ISAcma50	0	4454	23	2695	2718	1.645	2522	ISAcma38	0	5416	0	2708	2708	2	transposase_c_ putative [Acaryochloris marina MBIC11017] >gi|158310123|gb|ABW31738.1| transposase_c_ putative [Acaryochloris marina MBIC11017]	0	3096	0	1728	1.143	transposase/ putative [Acaryochloris marina MBIC11017] >gi|158310123|gb|ABW31738.1| transposase/ putative [Acaryochloris marina MBIC11017]	0	3096	transposase/ putative [Acaryochloris marina MBIC11017] >gi|158310123|gb|ABW31738.1| transposase/ putative [Acaryochloris marina MBIC11017]	0	3096
ISAcma39	ISFINDER	584	6	2	0	0	0	1	0	0	1	0	2	0	Acam/	ISAcma39ORF1	5.49039e-81	751	0	426	426	1.286	Acam_R_65	0	1080	0	578	582	1.849	563	ISAcma39	0	1168	0	584	584	2	IS200 family transposase [Acaryochloris marina MBIC11017] >gi|158338514|ref|YP_001519691.1| IS200 family transposase [Acaryochloris marina MBIC11017] >gi|158307455|gb|ABW29072.1| transposase_c_ IS200 family [Acaryochloris marina MBIC11017] >gi|158308755|gb|ABW30372.1| transposase_c_ IS200 family [Acaryochloris marina MBIC11017]	6.54069e-99	750	0	426	1.284	IS200 family transposase [Acaryochloris marina MBIC11017] >gi|158338514|ref|YP_001519691.1| IS200 family transposase [Acaryochloris marina MBIC11017] >gi|158307455|gb|ABW29072.1| transposase/ IS200 family [Acaryochloris marina MBIC11017] >gi|158308755|gb|ABW30372.1| transposase/ IS200 family [Acaryochloris marina MBIC11017]	6.54069e-99	750	IS200 family transposase [Acaryochloris marina MBIC11017] >gi|158338514|ref|YP_001519691.1| IS200 family transposase [Acaryochloris marina MBIC11017] >gi|158307455|gb|ABW29072.1| transposase/ IS200 family [Acaryochloris marina MBIC11017] >gi|158308755|gb|ABW30372.1| transposase/ IS200 family [Acaryochloris marina MBIC11017]	6.54069e-99	750
ISAcma4	ISFINDER	796	12	4	1	0	0	2	0	2	1	0	2	0	Acam/Trie/	ISAcma4ORF1	3.03158e-142	1281	0	687	687	1.609	Acam_R_55	0	1566	0	796	796	1.967	791	ISAcma4	0	1592	0	796	796	2	IS1 transposase [Acaryochloris marina MBIC11017] >gi|158340717|ref|YP_001521885.1| IS1 transposase [Acaryochloris marina MBIC11017] >gi|158309297|gb|ABW30914.1| IS1 transposase [Acaryochloris marina MBIC11017] >gi|158310958|gb|ABW32571.1| IS1 transposase [Acaryochloris marina MBIC11017]	5.92604e-169	1228	0	687	1.543	IS1 transposase [Acaryochloris marina MBIC11017] >gi|158340717|ref|YP_001521885.1| IS1 transposase [Acaryochloris marina MBIC11017] >gi|158309297|gb|ABW30914.1| IS1 transposase [Acaryochloris marina MBIC11017] >gi|158310958|gb|ABW32571.1| IS1 transposase [Acaryochloris marina MBIC11017]	5.92604e-169	1228	IS1 transposase [Acaryochloris marina MBIC11017] >gi|158340717|ref|YP_001521885.1| IS1 transposase [Acaryochloris marina MBIC11017] >gi|158309297|gb|ABW30914.1| IS1 transposase [Acaryochloris marina MBIC11017] >gi|158310958|gb|ABW32571.1| IS1 transposase [Acaryochloris marina MBIC11017]	5.92604e-169	1228
ISAcma40	ISFINDER	1068	7	3	0	0	0	0	0	0	0	0	4	0	Acam/scys6803/	ISAcma40ORF2	1.79744e-159	1431	0	795	795	1.34	ISAcma36	1.76195e-44	196	20	791	1069	0.184	527	ISAcma40	0	2136	0	1068	1068	2	hypothetical protein [Acaryochloris marina MBIC11017] >gi|158309590|gb|ABW31207.1| hypothetical protein AM1_6275 [Acaryochloris marina MBIC11017]	6.03652e-161	1185	0	663	1.11	IS1 transposase [uncultured organism]	5.83682e-08	146	IS1 transposase [uncultured organism]	5.83682e-08	146
ISAcma41	ISFINDER	1139	6	4	0	0	0	0	1	0	0	1	0	0	Acam/	ISAcma41ORF1	0	1904	0	1095	1095	1.672	Acam_R_29	0	1634	1	1139	1146	1.435	1011	ISAcma41	0	2278	0	1139	1139	2	hypothetical protein [Acaryochloris marina MBIC11017] >gi|158309010|gb|ABW30627.1| hypothetical protein AM1_5680 [Acaryochloris marina MBIC11017]	0	1955	0	1095	1.716	transposase/ IS630 family [uncultured archaeon GZfos1D1]	8.45454e-143	1080	transposase/ IS630 family [uncultured archaeon GZfos1D1]	8.45454e-143	1080
ISAcma42	ISFINDER	1140	4	2	0	0	0	0	0	0	0	0	2	0	Acam/	ISAcma42ORF1	0	1818	0	1020	1020	1.595	NoAz_R_17	8.56656e-11	72	0	131	1140	0.063	93	ISAcma42	0	2280	0	1140	1140	2	IS4 family transposase [Acaryochloris marina MBIC11017] >gi|158303923|gb|ABW25540.1| transposase_c_ IS4 family_c_ putative [Acaryochloris marina MBIC11017]	0	1828	0	1020	1.604	IS4 family transposase [Acaryochloris marina MBIC11017] >gi|158303923|gb|ABW25540.1| transposase/ IS4 family/ putative [Acaryochloris marina MBIC11017]	0	1828	IS4 family transposase [Acaryochloris marina MBIC11017] >gi|158303923|gb|ABW25540.1| transposase/ IS4 family/ putative [Acaryochloris marina MBIC11017]	0	1828
ISAcma43	ISFINDER	910	11	5	0	0	1	0	0	0	0	2	3	0	Acam/Anav/Nods/Nosp/Noss/Trie/	ISAcma43ORF1	8.91363e-157	1407	0	789	789	1.546	Acam_R_43	4.28714e-26	128	7	252	905	0.141	183	ISAcma43	0	1820	0	910	910	2	IS4 family transposase [Acaryochloris marina MBIC11017] >gi|158311859|gb|ABW33468.1| transposase_c_ IS4 family [Acaryochloris marina MBIC11017]	0	1402	0	789	1.541	IS4 family transposase [Acaryochloris marina MBIC11017] >gi|158311859|gb|ABW33468.1| transposase/ IS4 family [Acaryochloris marina MBIC11017]	0	1402	IS4 family transposase [Acaryochloris marina MBIC11017] >gi|158311859|gb|ABW33468.1| transposase/ IS4 family [Acaryochloris marina MBIC11017]	0	1402
ISAcma44	ISFINDER	1304	2	1	0	0	0	0	0	0	0	0	1	0	Acam/	ISAcma44ORF1	0	2002	0	1149	1149	1.535	ISVsp14	7.06511	32	0	21	1351	0.025	19	ISAcma44	0	2608	0	1304	1304	2	hypothetical protein AM1_G0122 [Acaryochloris marina MBIC11017] >gi|158311692|gb|ABW33302.1| hypothetical protein AM1_G0122 [Acaryochloris marina MBIC11017]	0	2044	0	1149	1.567	transposase [Microcystis aeruginosa PCC 9808]	1.19389e-50	464	transposase [Microcystis aeruginosa PCC 9808]	1.19389e-50	464
ISAcma45	ISFINDER	1830	6	5	0	0	0	0	0	0	0	0	1	0	Acam/	ISAcma45ORF1	0	2937	0	1659	1659	1.605	ISAcma46	0	2910	0	1830	1864	1.59	1680	ISAcma45	0	3660	0	1830	1830	2	transposase_c_ putative [Acaryochloris marina MBIC11017] >gi|158341141|ref|YP_001522308.1| transposase_c_ putative [Acaryochloris marina MBIC11017] >gi|158341144|ref|YP_001522493.1| transposase_c_ putative [Acaryochloris marina MBIC11017] >gi|158341269|ref|YP_001522367.1| transposase_c_ putative [Acaryochloris marina MBIC11017] >gi|158341324|ref|YP_001522312.1| transposase_c_ putative [Acaryochlo…	0	2976	0	1659	1.626	transposase/ putative [Acaryochloris marina MBIC11017] >gi|158341141|ref|YP_001522308.1| transposase/ putative [Acaryochloris marina MBIC11017] >gi|158341144|ref|YP_001522493.1| transposase/ putative [Acaryochloris marina MBIC11017] >gi|158341269|ref|YP_001522367.1| transposase/ putative [Acaryochloris marina MBIC11017] >gi|158341324|ref|YP_001522312.1| transposase/ putative [Acaryochloris marina…	0	2976	transposase/ putative [Acaryochloris marina MBIC11017] >gi|158341141|ref|YP_001522308.1| transposase/ putative [Acaryochloris marina MBIC11017] >gi|158341144|ref|YP_001522493.1| transposase/ putative [Acaryochloris marina MBIC11017] >gi|158341269|ref|YP_001522367.1| transposase/ putative [Acaryochloris marina MBIC11017] >gi|158341324|ref|YP_001522312.1| transposase/ putative [Acaryochloris marina…	0	2976
ISAcma46	ISFINDER	1864	4	1	0	0	0	0	0	0	0	0	0	3	Acam/	ISAcma46ORF1	0	2933	0	1653	1653	1.573	ISAcma45	0	2910	0	1830	1830	1.561	1680	ISAcma46	0	3728	0	1864	1864	2	IS4 family transposase [Acaryochloris marina MBIC11017] >gi|158311164|gb|ABW32776.1| transposase_c_ IS4 family_c_ putative [Acaryochloris marina MBIC11017]	0	2967	0	1653	1.592	IS4 family transposase [Acaryochloris marina MBIC11017] >gi|158311164|gb|ABW32776.1| transposase/ IS4 family/ putative [Acaryochloris marina MBIC11017]	0	2967	IS4 family transposase [Acaryochloris marina MBIC11017] >gi|158311164|gb|ABW32776.1| transposase/ IS4 family/ putative [Acaryochloris marina MBIC11017]	0	2967
ISAcma47	ISFINDER	1142	2	1	0	0	0	0	0	0	0	0	1	0	Acam/	ISAcma47ORF1	0	1865	0	1062	1062	1.633	ISAcma48	0	1924	0	1142	1142	1.685	1070	ISAcma47	0	2284	0	1142	1142	2	transposase_c_ putative [Acaryochloris marina MBIC11017] >gi|158309969|gb|ABW31585.1| transposase_c_ putative [Acaryochloris marina MBIC11017]	0	1864	0	1062	1.632	transposase/ putative [Acaryochloris marina MBIC11017] >gi|158309969|gb|ABW31585.1| transposase/ putative [Acaryochloris marina MBIC11017]	0	1864	transposase/ putative [Acaryochloris marina MBIC11017] >gi|158309969|gb|ABW31585.1| transposase/ putative [Acaryochloris marina MBIC11017]	0	1864
ISAcma48	ISFINDER	1142	8	1	1	0	0	0	0	1	3	1	1	0	Acam/Cya7425/Mica/	ISAcma48ORF1	0	1855	0	1062	1062	1.624	ISAcma47	0	1924	0	1142	1142	1.685	1070	ISAcma48	0	2284	0	1142	1142	2	hypothetical protein AM1_C0076 [Acaryochloris marina MBIC11017] >gi|158310772|gb|ABW32386.1| conserved hypothetical protein [Acaryochloris marina MBIC11017]	0	1866	0	1062	1.634	transposase/ putative [Acaryochloris marina MBIC11017] >gi|158309969|gb|ABW31585.1| transposase/ putative [Acaryochloris marina MBIC11017]	0	1693	transposase/ putative [Acaryochloris marina MBIC11017] >gi|158309969|gb|ABW31585.1| transposase/ putative [Acaryochloris marina MBIC11017]	0	1693
ISAcma49	ISFINDER	1588	5	1	0	0	0	0	0	0	0	2	1	1	Acam/Cya7425/Noss/	ISAcma49ORF1	0	1788	0	1032	1032	1.126	ISAcma23	0	1052	5	1095	1810	0.662	872	ISAcma49	0	3176	0	1588	1588	2	transposase [Acaryochloris marina MBIC11017] >gi|158310543|gb|ABW32157.1| transposase [Acaryochloris marina MBIC11017]	0	1844	0	1032	1.161	transposase [Acaryochloris marina MBIC11017] >gi|158310543|gb|ABW32157.1| transposase [Acaryochloris marina MBIC11017]	0	1844	transposase [Acaryochloris marina MBIC11017] >gi|158310543|gb|ABW32157.1| transposase [Acaryochloris marina MBIC11017]	0	1844
ISAcma5	ISFINDER	898	9	3	1	0	0	1	2	0	0	0	2	0	Acam/Trie/	ISAcma5ORF1	7.91412e-158	1416	0	798	798	1.577	Acam_R_43	0	1630	0	898	905	1.815	865	ISAcma5	0	1796	0	898	898	2	IS4 family transposase [Acaryochloris marina MBIC11017] >gi|158333311|ref|YP_001514483.1| IS4 family transposase [Acaryochloris marina MBIC11017] >gi|158303491|gb|ABW25108.1| transposase_c_ IS4 family [Acaryochloris marina MBIC11017] >gi|158303552|gb|ABW25169.1| transposase_c_ IS4 family [Acaryochloris marina MBIC11017]	0	1419	0	798	1.58	IS4 family transposase [Acaryochloris marina MBIC11017] >gi|158333311|ref|YP_001514483.1| IS4 family transposase [Acaryochloris marina MBIC11017] >gi|158303491|gb|ABW25108.1| transposase/ IS4 family [Acaryochloris marina MBIC11017] >gi|158303552|gb|ABW25169.1| transposase/ IS4 family [Acaryochloris marina MBIC11017]	0	1419	IS4 family transposase [Acaryochloris marina MBIC11017] >gi|158333311|ref|YP_001514483.1| IS4 family transposase [Acaryochloris marina MBIC11017] >gi|158303491|gb|ABW25108.1| transposase/ IS4 family [Acaryochloris marina MBIC11017] >gi|158303552|gb|ABW25169.1| transposase/ IS4 family [Acaryochloris marina MBIC11017]	0	1419
ISAcma50	ISFINDER	2718	5	3	0	0	0	0	0	0	0	0	2	0	Acam/	ISAcma50ORF1	0	3026	0	1728	1728	1.113	Acam_R_4	0	5022	0	2529	2529	1.848	2522	ISAcma50	0	5436	0	2718	2718	2	transposase_c_ putative [Acaryochloris marina MBIC11017] >gi|158341092|ref|YP_001522259.1| transposase_c_ putative [Acaryochloris marina MBIC11017] >gi|158310774|gb|ABW32388.1| transposase_c_ putative [Acaryochloris marina MBIC11017] >gi|158311333|gb|ABW32945.1| transposase_c_ putative [Acaryochloris marina MBIC11017]	0	3101	0	1728	1.141	transposase/ putative [Acaryochloris marina MBIC11017] >gi|158341092|ref|YP_001522259.1| transposase/ putative [Acaryochloris marina MBIC11017] >gi|158310774|gb|ABW32388.1| transposase/ putative [Acaryochloris marina MBIC11017] >gi|158311333|gb|ABW32945.1| transposase/ putative [Acaryochloris marina MBIC11017]	0	3101	transposase/ putative [Acaryochloris marina MBIC11017] >gi|158341092|ref|YP_001522259.1| transposase/ putative [Acaryochloris marina MBIC11017] >gi|158310774|gb|ABW32388.1| transposase/ putative [Acaryochloris marina MBIC11017] >gi|158311333|gb|ABW32945.1| transposase/ putative [Acaryochloris marina MBIC11017]	0	3101
ISAcma6	ISFINDER	1059	6	3	0	0	0	0	0	0	0	1	1	1	Acam/Cya7424/	ISAcma6ORF1	0	1633	0	927	927	1.542	Acam_R_35	0	2112	0	1059	1060	1.994	1058	ISAcma6	0	2118	0	1059	1059	2	IS4 family transposase [Acaryochloris marina MBIC11017] >gi|158334152|ref|YP_001515324.1| IS4 family transposase [Acaryochloris marina MBIC11017] >gi|158336419|ref|YP_001517593.1| IS4 family transposase [Acaryochloris marina MBIC11017] >gi|158303531|gb|ABW25148.1| transposase_c_ IS4 family [Acaryochloris marina MBIC11017] >gi|158304393|gb|ABW26010.1| transposase_c_ IS4 family [Acaryochloris marin…	0	1672	0	927	1.579	IS4 family transposase [Acaryochloris marina MBIC11017] >gi|158334152|ref|YP_001515324.1| IS4 family transposase [Acaryochloris marina MBIC11017] >gi|158336419|ref|YP_001517593.1| IS4 family transposase [Acaryochloris marina MBIC11017] >gi|158303531|gb|ABW25148.1| transposase/ IS4 family [Acaryochloris marina MBIC11017] >gi|158304393|gb|ABW26010.1| transposase/ IS4 family [Acaryochloris marina MB…	0	1672	IS4 family transposase [Acaryochloris marina MBIC11017] >gi|158334152|ref|YP_001515324.1| IS4 family transposase [Acaryochloris marina MBIC11017] >gi|158336419|ref|YP_001517593.1| IS4 family transposase [Acaryochloris marina MBIC11017] >gi|158303531|gb|ABW25148.1| transposase/ IS4 family [Acaryochloris marina MBIC11017] >gi|158304393|gb|ABW26010.1| transposase/ IS4 family [Acaryochloris marina MB…	0	1672
ISAcma7	ISFINDER	1347	14	8	1	0	0	1	0	2	0	0	1	1	Acam/scys6803/	ISAcma7ORF1	0	2147	0	1248	1248	1.594	ISSod18	1.23447e-28	138	8	449	1308	0.102	299	ISAcma7	0	2694	0	1347	1347	2	transposase mutator family protein [Acaryochloris marina MBIC11017] >gi|158333332|ref|YP_001514504.1| transposase mutator family protein [Acaryochloris marina MBIC11017] >gi|158336408|ref|YP_001517582.1| transposase mutator family protein [Acaryochloris marina MBIC11017] >gi|158336827|ref|YP_001518001.1| transposase mutator family protein [Acaryochloris marina MBIC11017] >gi|158337201|ref|YP_0015…	0	2221	0	1248	1.649	transposase mutator family protein [Acaryochloris marina MBIC11017] >gi|158333332|ref|YP_001514504.1| transposase mutator family protein [Acaryochloris marina MBIC11017] >gi|158336408|ref|YP_001517582.1| transposase mutator family protein [Acaryochloris marina MBIC11017] >gi|158336827|ref|YP_001518001.1| transposase mutator family protein [Acaryochloris marina MBIC11017] >gi|158337201|ref|YP_0015…	0	2221	transposase mutator family protein [Acaryochloris marina MBIC11017] >gi|158333332|ref|YP_001514504.1| transposase mutator family protein [Acaryochloris marina MBIC11017] >gi|158336408|ref|YP_001517582.1| transposase mutator family protein [Acaryochloris marina MBIC11017] >gi|158336827|ref|YP_001518001.1| transposase mutator family protein [Acaryochloris marina MBIC11017] >gi|158337201|ref|YP_0015…	0	2221
ISAcma8	ISFINDER	1398	26	21	0	2	0	0	0	0	0	0	0	3	Acam/	ISAcma8ORF1	0	2325	0	1308	1308	1.663	Acam_R_19	0	2402	1	1398	1401	1.718	1320	ISAcma8	0	2796	0	1398	1398	2	transposase [Acaryochloris marina MBIC11017] >gi|158333729|ref|YP_001514901.1| transposase [Acaryochloris marina MBIC11017] >gi|158333870|ref|YP_001515042.1| transposase [Acaryochloris marina MBIC11017] >gi|158334149|ref|YP_001515321.1| transposase [Acaryochloris marina MBIC11017] >gi|158334306|ref|YP_001515478.1| transposase [Acaryochloris marina MBIC11017] >gi|158335087|ref|YP_001516259.1| tran…	0	2355	0	1308	1.685	transposase [Acaryochloris marina MBIC11017] >gi|158333729|ref|YP_001514901.1| transposase [Acaryochloris marina MBIC11017] >gi|158333870|ref|YP_001515042.1| transposase [Acaryochloris marina MBIC11017] >gi|158334149|ref|YP_001515321.1| transposase [Acaryochloris marina MBIC11017] >gi|158334306|ref|YP_001515478.1| transposase [Acaryochloris marina MBIC11017] >gi|158335087|ref|YP_001516259.1| tran…	0	2355	transposase [Acaryochloris marina MBIC11017] >gi|158333729|ref|YP_001514901.1| transposase [Acaryochloris marina MBIC11017] >gi|158333870|ref|YP_001515042.1| transposase [Acaryochloris marina MBIC11017] >gi|158334149|ref|YP_001515321.1| transposase [Acaryochloris marina MBIC11017] >gi|158334306|ref|YP_001515478.1| transposase [Acaryochloris marina MBIC11017] >gi|158335087|ref|YP_001516259.1| tran…	0	2355
ISAcma9	ISFINDER	896	3	1	0	0	0	0	0	0	0	0	1	1	Acam/	ISAcma9ORF1	3.90938e-157	1410	0	798	798	1.574	Acam_R_43	0	1172	2	896	905	1.308	775	ISAcma9	0	1792	0	896	896	2	IS4 family transposase [Acaryochloris marina MBIC11017] >gi|158303722|gb|ABW25339.1| transposase_c_ IS4 family [Acaryochloris marina MBIC11017]	0	1414	0	798	1.578	IS4 family transposase [Acaryochloris marina MBIC11017] >gi|158303722|gb|ABW25339.1| transposase/ IS4 family [Acaryochloris marina MBIC11017]	0	1414	IS4 family transposase [Acaryochloris marina MBIC11017] >gi|158303722|gb|ABW25339.1| transposase/ IS4 family [Acaryochloris marina MBIC11017]	0	1414
ISAcsp1	ISFINDER	3736	4	0	0	0	0	0	0	0	1	1	0	2	Cana/Nosp/Syne6301/Syne7942/	ISAcsp1ORF2	0	5060	0	2964	2964	1.354	ISShes11	0	1162	12	2364	7669	0.311	1660	ISAcsp1	0	7472	0	3736	3736	2	transposase [Acinetobacter calcoaceticus]	0	5023	0	2964	1.344	transposase [Acinetobacter calcoaceticus]	0	5023	transposase [Acinetobacter calcoaceticus]	0	5023
ISAfe8	ISFINDER	1472	1	0	0	0	0	0	0	0	0	0	0	1	Lyns/	ISAfe8ORF1	0	2116	0	1224	1224	1.438	IS609	1.44405e-15	90	2	143	1748	0.061	106	ISAfe8	0	2944	0	1472	1472	2	ISAfe8_c_ transposase [Acidithiobacillus ferrooxidans ATCC 23270] >gi|218520382|gb|ACK80968.1| ISAfe8_c_ transposase [Acidithiobacillus ferrooxidans ATCC 23270]	0	2130	0	1224	1.447	ISAfe8/ transposase [Acidithiobacillus ferrooxidans ATCC 23270] >gi|218520382|gb|ACK80968.1| ISAfe8/ transposase [Acidithiobacillus ferrooxidans ATCC 23270]	0	2130	ISAfe8/ transposase [Acidithiobacillus ferrooxidans ATCC 23270] >gi|218520382|gb|ACK80968.1| ISAfe8/ transposase [Acidithiobacillus ferrooxidans ATCC 23270]	0	2130
ISAli12B	ISFINDER	844	2	0	0	0	0	0	2	0	0	0	0	0	Glov/	ISAli12AORF1	2.90503e-140	920	0	546	753	1.09	ISAli12A	0	1680	1	844	845	1.991	844	ISAli12B	0	1688	0	844	844	2	transposase of ISAli12B_c_ IS5 family IS427 group_c_ ORFA [Azospirillum lipoferum 4B] >gi|374293891|ref|YP_005040914.1| Transposase of ISAli12B_c_ IS5 family subgroup IS427_c_ ORFA [Azospirillum lipoferum 4B] >gi|374294112|ref|YP_005041137.1| putative transposase of ISAli12B_c_ IS5 family subgroup IS427_c_ ORFA [Azospirillum lipoferum 4B] >gi|374294169|ref|YP_005041194.1| Transposase of ISAli12B_…	5.83969e-83	652	0	369	0.773	transposase of ISAli12B/ IS5 family IS427 group/ ORFA [Azospirillum lipoferum 4B] >gi|374293891|ref|YP_005040914.1| Transposase of ISAli12B/ IS5 family subgroup IS427/ ORFA [Azospirillum lipoferum 4B] >gi|374294112|ref|YP_005041137.1| putative transposase of ISAli12B/ IS5 family subgroup IS427/ ORFA [Azospirillum lipoferum 4B] >gi|374294169|ref|YP_005041194.1| Transposase of ISAli12B/ IS5 family …	5.83969e-83	652	transposase of ISAli12B/ IS5 family IS427 group/ ORFA [Azospirillum lipoferum 4B] >gi|374293891|ref|YP_005040914.1| Transposase of ISAli12B/ IS5 family subgroup IS427/ ORFA [Azospirillum lipoferum 4B] >gi|374294112|ref|YP_005041137.1| putative transposase of ISAli12B/ IS5 family subgroup IS427/ ORFA [Azospirillum lipoferum 4B] >gi|374294169|ref|YP_005041194.1| Transposase of ISAli12B/ IS5 family …	5.83969e-83	652
ISAli5	ISFINDER	1266	1	0	0	0	0	0	0	0	0	0	1	0	Cya51142/	ISAli5ORF2	0	1681	0	945	945	1.328	ISAzs33	0	1858	1	1256	1265	1.468	1126	ISAli5	0	2532	0	1266	1266	2	transposase of ISAli5_c_ IS3 family subgroup IS150. ORFB [Azospirillum lipoferum 4B] >gi|357424414|emb|CBS87290.2| transposase of ISAli5_c_ IS3 family subgroup IS150. ORFB [Azospirillum lipoferum 4B]	0	1677	0	945	1.325	transposase of ISAli5/ IS3 family subgroup IS150. ORFB [Azospirillum lipoferum 4B] >gi|357424414|emb|CBS87290.2| transposase of ISAli5/ IS3 family subgroup IS150. ORFB [Azospirillum lipoferum 4B]	0	1677	transposase of ISAli5/ IS3 family subgroup IS150. ORFB [Azospirillum lipoferum 4B] >gi|357424414|emb|CBS87290.2| transposase of ISAli5/ IS3 family subgroup IS150. ORFB [Azospirillum lipoferum 4B]	0	1677
ISAmi1	ISFINDER	883	3	0	1	0	0	0	0	0	1	0	1	0	FraDas/Frapec/	ISAmi1ORF1	1.19521e-150	1354	0	777	777	1.533	IS112	9.13075e-79	322	24	636	883	0.365	457	ISAmi1	0	1766	0	883	883	2	transposase IS4 family protein [Actinosynnema mirum DSM 43827] >gi|255922904|gb|ACU38415.1| transposase IS4 family protein [Actinosynnema mirum DSM 43827]	0	1342	0	777	1.52	transposase IS4 family protein [Actinosynnema mirum DSM 43827] >gi|255922904|gb|ACU38415.1| transposase IS4 family protein [Actinosynnema mirum DSM 43827]	0	1342	transposase IS4 family protein [Actinosynnema mirum DSM 43827] >gi|255922904|gb|ACU38415.1| transposase IS4 family protein [Actinosynnema mirum DSM 43827]	0	1342
ISAnsp11	ISFINDER	1510	2	0	0	0	0	0	0	0	1	0	1	0	Frapec/Glov/	ISAnsp11ORF2	6.60353e-121	1100	40	1143	1206	0.728	IS1141	4.51747e-98	394	31	691	1588	0.261	513	ISAnsp11	0	3020	0	1510	1510	2	integrase catalytic subunit [Myxococcus fulvus HW-1] >gi|337260927|gb|AEI67087.1| Integrase catalytic region [Myxococcus fulvus HW-1]	4.99336e-119	764	0	612	0.506	integrase catalytic subunit [Myxococcus fulvus HW-1] >gi|337260927|gb|AEI67087.1| Integrase catalytic region [Myxococcus fulvus HW-1]	4.99336e-119	764	transposase [Mycobacterium intracellulare]	1.60231e-97	709
ISAnsp2	ISFINDER	1298	1	0	0	0	0	0	0	0	0	0	1	0	FraDas/	ISAnsp2ORF1	0	2069	0	1197	1197	1.594	ISXac4	0.00031925	48	3	75	1202	0.037	55	ISAnsp2	0	2596	0	1298	1298	2	integrase [Anaeromyxobacter sp. K] >gi|196172017|gb|ACG72990.1| Integrase catalytic region [Anaeromyxobacter sp. K]	0	2114	0	1221	1.629	integrase [Anaeromyxobacter sp. K] >gi|196172017|gb|ACG72990.1| Integrase catalytic region [Anaeromyxobacter sp. K]	0	2114	transposase [Candidatus Methylomirabilis oxyfera] >gi|258592042|emb|CBE68347.1| transposase [Candidatus Methylomirabilis oxyfera]	6.41437e-72	617
ISAnsp4	ISFINDER	2195	1	0	0	0	0	0	0	0	0	0	0	1	FraCcI3/	ISAnsp4ORF1	0	2101	0	1230	1230	0.957	ISAnsp5	0	2604	11	2195	2192	1.186	1844	ISAnsp4	0	4390	0	2195	2195	2	integrase [Anaeromyxobacter sp. K] >gi|196171049|gb|ACG72022.1| Integrase catalytic region [Anaeromyxobacter sp. K]	0	2106	0	1230	0.959	integrase [Anaeromyxobacter sp. K] >gi|196171049|gb|ACG72022.1| Integrase catalytic region [Anaeromyxobacter sp. K]	0	2106	transposase [Sorangium cellulosum 'So ce 56'] >gi|161167640|emb|CAN98945.1| transposase [Sorangium cellulosum 'So ce 56']	0	1408
ISAnsp5	ISFINDER	2192	1	0	0	0	0	0	0	0	0	0	0	1	Syns7803/	ISAnsp5ORF1	0	2186	0	1275	1275	0.997	ISAnsp4	0	2604	11	2192	2195	1.188	1844	ISAnsp5	0	4384	0	2192	2192	2	integrase [Anaeromyxobacter sp. K] >gi|196171585|gb|ACG72558.1| Integrase catalytic region [Anaeromyxobacter sp. K]	0	2204	0	1275	1.005	integrase [Anaeromyxobacter sp. K] >gi|196171585|gb|ACG72558.1| Integrase catalytic region [Anaeromyxobacter sp. K]	0	2204	transposase [Sorangium cellulosum 'So ce 56'] >gi|161167640|emb|CAN98945.1| transposase [Sorangium cellulosum 'So ce 56']	0	1384
ISApr3	ISFINDER	1080	1	0	0	0	0	0	0	0	0	0	0	1	WolAna/	ISApr3ORF1	0	1826	0	1014	1014	1.691	ISAcr1	0	1608	2	1080	1080	1.489	972	ISApr3	0	2160	0	1080	1080	2	hypothetical protein BAL199_17288 [alpha proteobacterium BAL199] >gi|163792817|ref|ZP_02186794.1| hypothetical protein BAL199_18258 [alpha proteobacterium BAL199] >gi|163793399|ref|ZP_02187374.1| hypothetical protein BAL199_02789 [alpha proteobacterium BAL199] >gi|163793581|ref|ZP_02187556.1| hypothetical protein BAL199_03699 [alpha proteobacterium BAL199] >gi|163793991|ref|ZP_02187964.1| hypothe…	0	1805	0	1014	1.671	hypothetical protein Acry_3333 [Acidiphilium cryptum JF-5] >gi|148244043|ref|YP_001220281.1| hypothetical protein Acry_3539 [Acidiphilium cryptum JF-5] >gi|148259793|ref|YP_001233920.1| hypothetical protein Acry_0781 [Acidiphilium cryptum JF-5] >gi|148261196|ref|YP_001235323.1| hypothetical protein Acry_2206 [Acidiphilium cryptum JF-5] >gi|325113007|ref|YP_004276953.1| putative transposase for in…	0	1632	hypothetical protein Acry_3333 [Acidiphilium cryptum JF-5] >gi|148244043|ref|YP_001220281.1| hypothetical protein Acry_3539 [Acidiphilium cryptum JF-5] >gi|148259793|ref|YP_001233920.1| hypothetical protein Acry_0781 [Acidiphilium cryptum JF-5] >gi|148261196|ref|YP_001235323.1| hypothetical protein Acry_2206 [Acidiphilium cryptum JF-5] >gi|325113007|ref|YP_004276953.1| putative transposase for in…	0	1632
ISArch14	ISFINDER	1560	1	0	0	0	0	0	0	0	0	0	1	0	Acam/	ISArch14ORF1	0	2602	0	1461	1461	1.668	ISMac24	9.66752e-12	76	0	143	1534	0.049	101	ISArch14	0	3120	0	1560	1560	2	transposase [uncultured archaeon GZfos19A5]	0	2641	0	1461	1.693	transposase [uncultured archaeon GZfos19A5]	0	2641	transposase [uncultured archaeon GZfos19A5]	0	2641
ISArma1	ISFINDER	1766	34	13	1	0	0	0	1	2	0	5	5	7	Artm/Artp/Crow/Lyns/Trie/	ISArma1ORF2	0	2212	0	1260	1260	1.253	Artm_R_8	0	3294	5	1766	1771	1.865	1723	ISArma1	0	3532	0	1766	1766	2	transposase_c_ IS605 family_c_ OrfB [Arthrospira sp. PCC 8005] >gi|375325034|emb|CCE19589.1| transposase_c_ IS605 family_c_ OrfB [Arthrospira sp. PCC 8005]	0	2881	0	1689	1.631	transposase/ IS605 family/ OrfB [Arthrospira sp. PCC 8005] >gi|375325034|emb|CCE19589.1| transposase/ IS605 family/ OrfB [Arthrospira sp. PCC 8005]	0	2881	transposase/ IS605 family/ OrfB [Arthrospira sp. PCC 8005] >gi|375325034|emb|CCE19589.1| transposase/ IS605 family/ OrfB [Arthrospira sp. PCC 8005]	0	2881
ISArma2	ISFINDER	744	18	4	0	2	1	3	0	1	2	3	2	0	Artm/Artp/Trie/	ISArma2ORF1	2.26189e-136	1230	0	678	678	1.653	ISAtsp6	0	1446	1	744	745	1.944	737	ISArma2	0	1488	0	744	744	2	IS1 transposase [Arthrospira maxima CS-328] >gi|376003988|ref|ZP_09781777.1| transposase [Arthrospira sp. PCC 8005] >gi|209493777|gb|EDZ94096.1| IS1 transposase [Arthrospira maxima CS-328] >gi|375327634|emb|CCE17530.1| transposase [Arthrospira sp. PCC 8005]	4.88912e-168	1220	0	678	1.64	IS1 transposase [Arthrospira maxima CS-328] >gi|376003988|ref|ZP_09781777.1| transposase [Arthrospira sp. PCC 8005] >gi|209493777|gb|EDZ94096.1| IS1 transposase [Arthrospira maxima CS-328] >gi|375327634|emb|CCE17530.1| transposase [Arthrospira sp. PCC 8005]	4.88912e-168	1220	IS1 transposase [Arthrospira maxima CS-328] >gi|376003988|ref|ZP_09781777.1| transposase [Arthrospira sp. PCC 8005] >gi|209493777|gb|EDZ94096.1| IS1 transposase [Arthrospira maxima CS-328] >gi|375327634|emb|CCE17530.1| transposase [Arthrospira sp. PCC 8005]	4.88912e-168	1220
ISArsp3	ISFINDER	1596	5	0	0	0	0	0	0	0	0	2	3	0	FraCcI3/Frapec/	ISArsp3ORF1	0	2113	0	1242	1242	1.324	FraCcI3_R_18	5.4676e-34	158	0	262	927	0.099	189	ISArsp3	0	3192	0	1596	1596	2	transposase IS116/IS110/IS902 family protein [Arthrobacter sp. FB24] >gi|116669155|ref|YP_830088.1| transposase IS116/IS110/IS902 family protein [Arthrobacter sp. FB24] >gi|116672393|ref|YP_833326.1| transposase IS116/IS110/IS902 family protein [Arthrobacter sp. FB24] >gi|116672395|ref|YP_833328.1| transposase IS116/IS110/IS902 family protein [Arthrobacter sp. FB24] >gi|116609264|gb|ABK01988.1| t…	0	2196	0	1242	1.376	transposase IS116/IS110/IS902 family protein [Arthrobacter sp. FB24] >gi|116669155|ref|YP_830088.1| transposase IS116/IS110/IS902 family protein [Arthrobacter sp. FB24] >gi|116672393|ref|YP_833326.1| transposase IS116/IS110/IS902 family protein [Arthrobacter sp. FB24] >gi|116672395|ref|YP_833328.1| transposase IS116/IS110/IS902 family protein [Arthrobacter sp. FB24] >gi|116609264|gb|ABK01988.1| t…	0	2196	transposase IS116/IS110/IS902 family protein [Arthrobacter sp. FB24] >gi|116669155|ref|YP_830088.1| transposase IS116/IS110/IS902 family protein [Arthrobacter sp. FB24] >gi|116672393|ref|YP_833326.1| transposase IS116/IS110/IS902 family protein [Arthrobacter sp. FB24] >gi|116672395|ref|YP_833328.1| transposase IS116/IS110/IS902 family protein [Arthrobacter sp. FB24] >gi|116609264|gb|ABK01988.1| t…	0	2196
ISArsp4	ISFINDER	1400	3	0	1	1	0	0	0	1	0	0	0	0	FraEu/Frapec/	ISArsp4ORF1	0	2207	0	1290	1290	1.576	ISBlo8	0	760	12	1237	1408	0.543	901	ISArsp4	0	2800	0	1400	1400	2	transposase_c_ mutator type [Arthrobacter sp. FB24] >gi|116612969|gb|ABK05691.1| transposase_c_ mutator type [Arthrobacter sp. FB24]	0	2267	0	1290	1.619	transposase/ mutator type [Arthrobacter sp. FB24] >gi|116612969|gb|ABK05691.1| transposase/ mutator type [Arthrobacter sp. FB24]	0	2267	transposase/ mutator type [Arthrobacter sp. FB24] >gi|116612969|gb|ABK05691.1| transposase/ mutator type [Arthrobacter sp. FB24]	0	2267
ISArsp6	ISFINDER_NOFULL	26712	50	0	0	0	0	0	0	0	0	0	5	45	FraACN/FraCcI3/FraDas/FraEu/Frapec/Glov/scys6803/Syn9605/Syne6301/Syne7942/SynJA2/SynJA3/	ISArsp6ORF2	0	5090	0	2964	2964	0.191	ISPa38	0	1104	49	2448	6455	0.041	1723	ISArsp6	0	53424	0	26712	26712	2	NO blastx	NO blastx	NO blastx	NO blastx	NO blastx	NO blastx	NO blastx	NO blastx	NO blastx	NO blastx	NO blastx	NO blastx
ISAsp1	ISFINDER	1419	8	3	0	0	0	0	0	0	1	2	2	0	Cya7822/Cya8801/Nosp/Noss/	ISAsp1ORF1	0	2100	0	1221	1221	1.48	Noss_R_9	0	2436	5	1250	1247	1.717	1241	ISAsp1	0	2838	0	1419	1419	2	transposase [Nostoc sp. PCC 7120]	0	2149	0	1221	1.514	transposase [Nostoc sp. PCC 7120]	0	2149	transposase [Nostoc sp. PCC 7120]	0	2149
ISAsp10	ISFINDER	1270	14	0	0	0	1	0	1	1	0	4	5	2	Anav/Cya51142/Cya7822/Mica/NoAz/Nosp/Noss/Rapb/	ISAsp10ORF1	0	1970	0	1140	1140	1.551	Nosp_R_13	1.41373e-65	274	30	870	1268	0.216	593	ISAsp10	0	2540	0	1270	1270	2	putative transposase [Anabaena sp. 90] >gi|31616737|emb|CAD60104.1| putative transposase [Anabaena circinalis 90]	0	1996	0	1140	1.572	putative transposase [Anabaena sp. 90] >gi|31616737|emb|CAD60104.1| putative transposase [Anabaena circinalis 90]	0	1996	putative transposase [Anabaena sp. 90] >gi|31616737|emb|CAD60104.1| putative transposase [Anabaena circinalis 90]	0	1996
ISAsp2	ISFINDER	1607	3	0	0	0	0	0	0	0	1	0	1	1	Cya51142/Noss/	ISAsp2ORF1	0	1975	0	1131	1131	1.229	NoAz_R_7	2.48867e-133	524	21	1150	1523	0.326	814	ISAsp2	0	3214	0	1607	1607	2	transposase ISAs1 family protein [Cyanothece sp. PCC 7424] >gi|218175005|gb|ACK73737.1| transposase ISAs1 family protein [Cyanothece sp. PCC 7424]	1.53681e-170	1284	17	1122	0.799	transposase ISAs1 family protein [Cyanothece sp. PCC 7424] >gi|218175005|gb|ACK73737.1| transposase ISAs1 family protein [Cyanothece sp. PCC 7424]	1.53681e-170	1284	transposase ISAs1 family protein [Cyanothece sp. PCC 7424] >gi|218175005|gb|ACK73737.1| transposase ISAs1 family protein [Cyanothece sp. PCC 7424]	1.53681e-170	1284
ISAsp3	ISFINDER	1452	27	2	0	0	0	0	0	1	2	4	13	5	Anav/Cylr/NoAz/Nods/Rapb/	ISAsp3ORF1	0	2294	0	1338	1338	1.58	Nosp_R_7	0	1324	0	1452	1452	0.912	1136	ISAsp3	0	2904	0	1452	1452	2	transposase [Nostoc punctiforme PCC 73102] >gi|186682672|ref|YP_001865868.1| transposase [Nostoc punctiforme PCC 73102] >gi|186686937|ref|YP_001870130.1| transposase [Nostoc punctiforme PCC 73102] >gi|186463482|gb|ACC79283.1| transposase [Nostoc punctiforme PCC 73102] >gi|186465124|gb|ACC80925.1| transposase [Nostoc punctiforme PCC 73102] >gi|186469289|gb|ACC85089.1| transposase [Nostoc punctifor…	0	1862	0	1338	1.282	transposase [Nostoc punctiforme PCC 73102] >gi|186682672|ref|YP_001865868.1| transposase [Nostoc punctiforme PCC 73102] >gi|186686937|ref|YP_001870130.1| transposase [Nostoc punctiforme PCC 73102] >gi|186463482|gb|ACC79283.1| transposase [Nostoc punctiforme PCC 73102] >gi|186465124|gb|ACC80925.1| transposase [Nostoc punctiforme PCC 73102] >gi|186469289|gb|ACC85089.1| transposase [Nostoc punctifor…	0	1862	transposase [Nostoc punctiforme PCC 73102] >gi|186682672|ref|YP_001865868.1| transposase [Nostoc punctiforme PCC 73102] >gi|186686937|ref|YP_001870130.1| transposase [Nostoc punctiforme PCC 73102] >gi|186463482|gb|ACC79283.1| transposase [Nostoc punctiforme PCC 73102] >gi|186465124|gb|ACC80925.1| transposase [Nostoc punctiforme PCC 73102] >gi|186469289|gb|ACC85089.1| transposase [Nostoc punctifor…	0	1862
ISAtc1	ISFINDER	1302	1	0	0	0	0	0	0	0	0	0	1	0	Artp/	ISAtc1ORF1	0	2135	0	1212	1212	1.64	ISAtc3	0	2218	0	1302	1302	1.704	1225	ISAtc1	0	2604	0	1302	1302	2	transposase [Acidithiobacillus caldus] >gi|29826311|gb|AAP04752.1| transposase-like protein of ISAtc1 [Acidithiobacillus caldus]	0	2174	0	1212	1.67	transposase [Acidithiobacillus caldus] >gi|29826311|gb|AAP04752.1| transposase-like protein of ISAtc1 [Acidithiobacillus caldus]	0	2174	transposase [Acidithiobacillus caldus] >gi|29826311|gb|AAP04752.1| transposase-like protein of ISAtc1 [Acidithiobacillus caldus]	0	2174
ISAtsp1	ISFINDER	957	53	20	2	1	5	4	3	1	2	5	6	4	Artm/Nosp/	ISAtsp1ORF1	6.98628e-176	1572	0	873	873	1.643	Artm_R_26	0	1878	0	957	961	1.962	950	ISAtsp1	0	1914	0	957	957	2	transposase of ISAtsp1_c_ IS630 family [Arthrospira sp. PCC 8005] >gi|375329014|emb|CCE16265.1| transposase of ISAtsp1_c_ IS630 family [Arthrospira sp. PCC 8005]	0	1584	0	873	1.655	transposase of ISAtsp1/ IS630 family [Arthrospira sp. PCC 8005] >gi|375329014|emb|CCE16265.1| transposase of ISAtsp1/ IS630 family [Arthrospira sp. PCC 8005]	0	1584	transposase of ISAtsp1/ IS630 family [Arthrospira sp. PCC 8005] >gi|375329014|emb|CCE16265.1| transposase of ISAtsp1/ IS630 family [Arthrospira sp. PCC 8005]	0	1584
ISAtsp2	ISFINDER	1761	14	9	0	1	0	0	1	1	1	1	0	0	Artm/	ISAtsp2ORF1	0	2826	0	1647	1647	1.605	Artm_R_9	0	2696	5	1761	1768	1.531	1600	ISAtsp2	0	3522	0	1761	1761	2	transposase IS4 family protein [Arthrospira maxima CS-328] >gi|209525142|ref|ZP_03273686.1| transposase IS4 family protein [Arthrospira maxima CS-328] >gi|209494551|gb|EDZ94862.1| transposase IS4 family protein [Arthrospira maxima CS-328] >gi|209495920|gb|EDZ96221.1| transposase IS4 family protein [Arthrospira maxima CS-328]	0	2926	0	1647	1.662	transposase IS4 family protein [Arthrospira maxima CS-328] >gi|209525142|ref|ZP_03273686.1| transposase IS4 family protein [Arthrospira maxima CS-328] >gi|209494551|gb|EDZ94862.1| transposase IS4 family protein [Arthrospira maxima CS-328] >gi|209495920|gb|EDZ96221.1| transposase IS4 family protein [Arthrospira maxima CS-328]	0	2926	transposase IS4 family protein [Arthrospira maxima CS-328] >gi|209525142|ref|ZP_03273686.1| transposase IS4 family protein [Arthrospira maxima CS-328] >gi|209494551|gb|EDZ94862.1| transposase IS4 family protein [Arthrospira maxima CS-328] >gi|209495920|gb|EDZ96221.1| transposase IS4 family protein [Arthrospira maxima CS-328]	0	2926
ISAtsp3	ISFINDER	1236	6	1	0	0	0	0	1	0	1	1	2	0	Artm/Noss/	ISAtsp3ORF1	0	1883	0	1068	1068	1.523	Artm_R_17	0	2456	0	1236	1236	1.987	1233	ISAtsp3	0	2472	0	1236	1236	2	transposase [Arthrospira sp. PCC 8005] >gi|376004650|ref|ZP_09782297.1| transposase_c_ IS4 family [Arthrospira sp. PCC 8005] >gi|375326998|emb|CCE18050.1| transposase_c_ IS4 family [Arthrospira sp. PCC 8005] >gi|375328987|emb|CCE16238.1| transposase [Arthrospira sp. PCC 8005]	0	1952	0	1113	1.579	transposase [Arthrospira sp. PCC 8005] >gi|376004650|ref|ZP_09782297.1| transposase/ IS4 family [Arthrospira sp. PCC 8005] >gi|375326998|emb|CCE18050.1| transposase/ IS4 family [Arthrospira sp. PCC 8005] >gi|375328987|emb|CCE16238.1| transposase [Arthrospira sp. PCC 8005]	0	1952	transposase [Arthrospira sp. PCC 8005] >gi|376004650|ref|ZP_09782297.1| transposase/ IS4 family [Arthrospira sp. PCC 8005] >gi|375326998|emb|CCE18050.1| transposase/ IS4 family [Arthrospira sp. PCC 8005] >gi|375328987|emb|CCE16238.1| transposase [Arthrospira sp. PCC 8005]	0	1952
ISAtsp4	ISFINDER	1138	7	0	0	0	0	0	0	0	0	5	2	0	Artp/Cya51142/Lyns/Trie/	ISAtsp4ORF1	0	1821	0	1008	1008	1.6	Artm_R_19	0	2266	0	1138	1148	1.991	1136	ISAtsp4	0	2276	0	1138	1138	2	conserved hypothetical protein [Arthrospira maxima CS-328] >gi|209493143|gb|EDZ93470.1| conserved hypothetical protein [Arthrospira maxima CS-328]	0	1943	0	1116	1.707	transposase/ putative [Arthrospira maxima CS-328] >gi|209492942|gb|EDZ93272.1| transposase/ putative [Arthrospira maxima CS-328]	6.3294e-109	838	transposase/ putative [Arthrospira maxima CS-328] >gi|209492942|gb|EDZ93272.1| transposase/ putative [Arthrospira maxima CS-328]	6.3294e-109	838
ISAtsp5	ISFINDER	1320	13	2	0	2	0	0	0	0	1	1	6	1	Artm/Artp/	ISAtsp5ORF1	0	2071	0	1194	1194	1.569	Artm_R_36	0	1436	0	726	726	1.088	723	ISAtsp5	0	2640	0	1320	1320	2	transposase IS4 family protein [Arthrospira maxima CS-328] >gi|209491151|gb|EDZ91568.1| transposase IS4 family protein [Arthrospira maxima CS-328]	0	2079	0	1194	1.575	transposase IS4 family protein [Arthrospira maxima CS-328] >gi|209491151|gb|EDZ91568.1| transposase IS4 family protein [Arthrospira maxima CS-328]	0	2079	transposase IS4 family protein [Arthrospira maxima CS-328] >gi|209491151|gb|EDZ91568.1| transposase IS4 family protein [Arthrospira maxima CS-328]	0	2079
ISAtsp6	ISFINDER	745	7	1	0	0	0	1	1	2	1	0	1	0	Artm/Trie/	ISAtsp6ORF1	5.44646e-98	899	0	489	489	1.207	ISArma2	0	1446	1	745	744	1.941	737	ISAtsp6	0	1490	0	745	745	2	transposase_c_ DNA binding subunit InsA _c_ IS1 family [Arthrospira sp. PCC 8005] >gi|375329609|emb|CCE15654.1| transposase_c_ DNA binding subunit InsA _c_ IS1 family [Arthrospira sp. PCC 8005]	3.42849e-118	885	0	489	1.188	transposase/ DNA binding subunit InsA / IS1 family [Arthrospira sp. PCC 8005] >gi|375329609|emb|CCE15654.1| transposase/ DNA binding subunit InsA / IS1 family [Arthrospira sp. PCC 8005]	3.42849e-118	885	transposase/ DNA binding subunit InsA / IS1 family [Arthrospira sp. PCC 8005] >gi|375329609|emb|CCE15654.1| transposase/ DNA binding subunit InsA / IS1 family [Arthrospira sp. PCC 8005]	3.42849e-118	885
ISAtsp7	ISFINDER	1032	2	1	0	0	0	0	0	0	0	0	1	0	Artm/Artp/	ISAtsp7ORF2	1.9366e-118	1077	0	630	630	1.044	Artm_R_24	0	2024	1	1032	1035	1.961	1025	ISAtsp7	0	2064	0	1032	1032	2	ISSoc4_c_ transposase orfB [Arthrospira maxima CS-328] >gi|209492999|gb|EDZ93329.1| ISSoc4_c_ transposase orfB [Arthrospira maxima CS-328]	2.03167e-105	811	0	468	0.786	ISSoc4/ transposase orfB [Arthrospira maxima CS-328] >gi|209492999|gb|EDZ93329.1| ISSoc4/ transposase orfB [Arthrospira maxima CS-328]	2.03167e-105	811	ISSoc4/ transposase orfB [Arthrospira maxima CS-328] >gi|209492999|gb|EDZ93329.1| ISSoc4/ transposase orfB [Arthrospira maxima CS-328]	2.03167e-105	811
ISAtsp9	ISFINDER	1421	17	0	1	1	0	0	0	3	1	5	3	3	Artm/Artp/Nods/Noss/	ISAtsp9ORF1	0	1987	0	1116	1209	1.398	Nosp_R_6	2.2056e-38	174	7	841	1641	0.122	544	ISAtsp9	0	2842	0	1421	1421	2	hypothetical protein Npun_R0801 [Nostoc punctiforme PCC 73102] >gi|186687126|ref|YP_001870269.1| hypothetical protein Npun_BF089 [Nostoc punctiforme PCC 73102] >gi|186687196|ref|YP_001870339.1| hypothetical protein Npun_BR176 [Nostoc punctiforme PCC 73102] >gi|186687233|ref|YP_001870376.1| hypothetical protein Npun_BR216 [Nostoc punctiforme PCC 73102] >gi|186463742|gb|ACC79543.1| hypothetical pro…	0	1393	0	1176	0.98	transposase IS4 family protein [Acidithiobacillus ferrivorans SS3] >gi|344201055|ref|YP_004785381.1| transposase IS4 family protein [Acidithiobacillus ferrivorans SS3] >gi|343774755|gb|AEM47311.1| transposase IS4 family protein [Acidithiobacillus ferrivorans SS3] >gi|343776499|gb|AEM49055.1| transposase IS4 family protein [Acidithiobacillus ferrivorans SS3]	3.33642e-133	1036	transposase IS4 family protein [Acidithiobacillus ferrivorans SS3] >gi|344201055|ref|YP_004785381.1| transposase IS4 family protein [Acidithiobacillus ferrivorans SS3] >gi|343774755|gb|AEM47311.1| transposase IS4 family protein [Acidithiobacillus ferrivorans SS3] >gi|343776499|gb|AEM49055.1| transposase IS4 family protein [Acidithiobacillus ferrivorans SS3]	3.33642e-133	1036
ISAva1	ISFINDER	1617	8	1	0	2	0	0	0	0	0	0	3	2	Anav/Lyns/NoAz/Nosp/Trie/	ISAva1ORF1	0	2284	0	1317	1317	1.412	Cya7424_R_14	1.58325e-91	370	3	797	940	0.229	556	ISAva1	0	3234	0	1617	1617	2	transposase IS4 [Anabaena variabilis ATCC 29413] >gi|75702515|gb|ABA22191.1| transposase_c_ IS4 family [Anabaena variabilis ATCC 29413]	0	2325	0	1317	1.438	transposase IS4 [Anabaena variabilis ATCC 29413] >gi|75702515|gb|ABA22191.1| transposase/ IS4 family [Anabaena variabilis ATCC 29413]	0	2325	transposase IS4 [Anabaena variabilis ATCC 29413] >gi|75702515|gb|ABA22191.1| transposase/ IS4 family [Anabaena variabilis ATCC 29413]	0	2325
ISAva2	ISFINDER	1547	14	9	0	0	0	0	0	0	0	0	3	2	Anav/Mica/Noss/Trie/	ISAva2ORF1	0	2588	0	1470	1470	1.673	Anav_R_7	0	3074	0	1547	1547	1.987	1543	ISAva2	0	3094	0	1547	1547	2	transposase IS66 [Anabaena variabilis ATCC 29413] >gi|75812532|ref|YP_320151.1| transposase IS66 [Anabaena variabilis ATCC 29413] >gi|75812581|ref|YP_320200.1| transposase IS66 [Anabaena variabilis ATCC 29413] >gi|75812845|ref|YP_320462.1| transposase IS66 [Anabaena variabilis ATCC 29413] >gi|75907604|ref|YP_321900.1| transposase IS66 [Anabaena variabilis ATCC 29413] >gi|75908319|ref|YP_322615.1|…	0	2638	0	1470	1.705	transposase IS66 [Anabaena variabilis ATCC 29413] >gi|75812532|ref|YP_320151.1| transposase IS66 [Anabaena variabilis ATCC 29413] >gi|75812581|ref|YP_320200.1| transposase IS66 [Anabaena variabilis ATCC 29413] >gi|75812845|ref|YP_320462.1| transposase IS66 [Anabaena variabilis ATCC 29413] >gi|75907604|ref|YP_321900.1| transposase IS66 [Anabaena variabilis ATCC 29413] >gi|75908319|ref|YP_322615.1|…	0	2638	transposase IS66 [Anabaena variabilis ATCC 29413] >gi|75812532|ref|YP_320151.1| transposase IS66 [Anabaena variabilis ATCC 29413] >gi|75812581|ref|YP_320200.1| transposase IS66 [Anabaena variabilis ATCC 29413] >gi|75812845|ref|YP_320462.1| transposase IS66 [Anabaena variabilis ATCC 29413] >gi|75907604|ref|YP_321900.1| transposase IS66 [Anabaena variabilis ATCC 29413] >gi|75908319|ref|YP_322615.1|…	0	2638
ISAva3	ISFINDER	1181	8	2	0	0	0	0	0	1	0	1	4	0	Anav/Cya8802/Noss/	ISAva3ORF1	0	1780	0	1020	1020	1.507	Nosp_R_17	0	1540	1	1181	1182	1.304	1018	ISAva3	0	2362	0	1181	1181	2	transposase IS4 [Anabaena variabilis ATCC 29413] >gi|75909360|ref|YP_323656.1| transposase IS4 [Anabaena variabilis ATCC 29413] >gi|75700211|gb|ABA19887.1| transposase_c_ IS4 family [Anabaena variabilis ATCC 29413] >gi|75703085|gb|ABA22761.1| transposase_c_ IS4 family [Anabaena variabilis ATCC 29413]	0	1806	0	1020	1.529	transposase IS4 [Anabaena variabilis ATCC 29413] >gi|75909360|ref|YP_323656.1| transposase IS4 [Anabaena variabilis ATCC 29413] >gi|75700211|gb|ABA19887.1| transposase/ IS4 family [Anabaena variabilis ATCC 29413] >gi|75703085|gb|ABA22761.1| transposase/ IS4 family [Anabaena variabilis ATCC 29413]	0	1806	transposase IS4 [Anabaena variabilis ATCC 29413] >gi|75909360|ref|YP_323656.1| transposase IS4 [Anabaena variabilis ATCC 29413] >gi|75700211|gb|ABA19887.1| transposase/ IS4 family [Anabaena variabilis ATCC 29413] >gi|75703085|gb|ABA22761.1| transposase/ IS4 family [Anabaena variabilis ATCC 29413]	0	1806
ISAva4	ISFINDER	1691	3	1	0	0	0	0	0	0	0	0	2	0	Anav/Glov/Nosp/	ISAva4ORF1	0	2768	0	1623	1623	1.637	Cylr_R_1	2.8132e-25	126	12	344	2208	0.075	240	ISAva4	0	3382	0	1691	1691	2	hypothetical protein [Anabaena variabilis ATCC 29413] >gi|75700631|gb|ABA20307.1| transposase_c_ IS4 family [Anabaena variabilis ATCC 29413]	0	2906	0	1623	1.719	hypothetical protein [Anabaena variabilis ATCC 29413] >gi|75700631|gb|ABA20307.1| transposase/ IS4 family [Anabaena variabilis ATCC 29413]	0	2906	hypothetical protein [Anabaena variabilis ATCC 29413] >gi|75700631|gb|ABA20307.1| transposase/ IS4 family [Anabaena variabilis ATCC 29413]	0	2906
ISAva5	ISFINDER	1818	21	14	0	0	0	0	0	0	0	1	3	3	Acam/Anav/Nosp/Noss/	ISAva5ORF1	0	2920	0	1653	1653	1.606	Anav_R_5	0	3492	0	1759	1956	1.921	1754	ISAva5	0	3636	0	1818	1818	2	transposase IS4 [Anabaena variabilis ATCC 29413] >gi|75700943|gb|ABA20619.1| transposase_c_ IS4 family [Anabaena variabilis ATCC 29413]	0	3151	0	1752	1.733	transposase IS4 [Anabaena variabilis ATCC 29413] >gi|75700943|gb|ABA20619.1| transposase/ IS4 family [Anabaena variabilis ATCC 29413]	0	3151	transposase IS4 [Anabaena variabilis ATCC 29413] >gi|75700943|gb|ABA20619.1| transposase/ IS4 family [Anabaena variabilis ATCC 29413]	0	3151
ISAva7	ISFINDER	909	7	7	0	0	0	0	0	0	0	0	0	0	Anav/	ISAva8ORF2	3.19998e-106	971	0	678	678	1.068	ISAva8	0	1226	2	909	909	1.349	793	ISAva7	0	1818	0	909	909	2	transposase [Anabaena variabilis ATCC 29413] >gi|75907023|ref|YP_321319.1| transposase [Anabaena variabilis ATCC 29413] >gi|75907241|ref|YP_321537.1| transposase [Anabaena variabilis ATCC 29413] >gi|75907587|ref|YP_321883.1| transposase [Anabaena variabilis ATCC 29413] >gi|75908854|ref|YP_323150.1| transposase [Anabaena variabilis ATCC 29413] >gi|75909523|ref|YP_323819.1| transposase [Anabaena va…	6.49612e-87	681	0	381	0.749	transposase [Anabaena variabilis ATCC 29413] >gi|75907023|ref|YP_321319.1| transposase [Anabaena variabilis ATCC 29413] >gi|75907241|ref|YP_321537.1| transposase [Anabaena variabilis ATCC 29413] >gi|75907587|ref|YP_321883.1| transposase [Anabaena variabilis ATCC 29413] >gi|75908854|ref|YP_323150.1| transposase [Anabaena variabilis ATCC 29413] >gi|75909523|ref|YP_323819.1| transposase [Anabaena va…	6.49612e-87	681	transposase [Anabaena variabilis ATCC 29413] >gi|75907023|ref|YP_321319.1| transposase [Anabaena variabilis ATCC 29413] >gi|75907241|ref|YP_321537.1| transposase [Anabaena variabilis ATCC 29413] >gi|75907587|ref|YP_321883.1| transposase [Anabaena variabilis ATCC 29413] >gi|75908854|ref|YP_323150.1| transposase [Anabaena variabilis ATCC 29413] >gi|75909523|ref|YP_323819.1| transposase [Anabaena va…	6.49612e-87	681
ISAva8	ISFINDER	909	15	3	0	0	1	0	2	1	0	1	7	0	Anav/Cylr/Noss/Trie/	ISAva8ORF2	1.74371e-128	1163	0	678	678	1.279	ISAva7	0	1226	2	909	909	1.349	793	ISAva8	0	1818	0	909	909	2	transposase IS4 [Anabaena variabilis ATCC 29413] >gi|75701388|gb|ABA21064.1| transposase_c_ IS4 family [Anabaena variabilis ATCC 29413]	2.7487e-99	765	0	438	0.842	transposase IS4 [Anabaena variabilis ATCC 29413] >gi|75701388|gb|ABA21064.1| transposase/ IS4 family [Anabaena variabilis ATCC 29413]	2.7487e-99	765	transposase IS4 [Anabaena variabilis ATCC 29413] >gi|75701388|gb|ABA21064.1| transposase/ IS4 family [Anabaena variabilis ATCC 29413]	2.7487e-99	765
ISAzba7	ISFINDER	852	1	0	0	0	0	0	0	0	0	1	0	0	FraCcI3/	ISAzba7ORF2	1.03891e-151	1363	0	774	774	1.6	ISMra6	7.69287e-143	558	16	796	851	0.655	601	ISAzba7	0	1704	0	852	852	2	transposase [Azospirillum brasilense Sp245] >gi|356880825|emb|CCD01791.1| transposase [Azospirillum brasilense Sp245]	0	1312	0	774	1.54	transposase [Azospirillum brasilense Sp245] >gi|356880825|emb|CCD01791.1| transposase [Azospirillum brasilense Sp245]	0	1312	transposase [Azospirillum brasilense Sp245] >gi|356880825|emb|CCD01791.1| transposase [Azospirillum brasilense Sp245]	0	1312
ISAzo15	ISFINDER	2441	1	0	0	0	0	0	0	0	0	0	1	0	Artp/	ISAzo15ORF3	0	2712	0	1575	1575	1.111	ISCARN108	2.93291e-52	226	44	1171	2423	0.093	777	ISAzo15	0	4882	0	2441	2441	2	transposase [Aromatoleum aromaticum EbN1] >gi|56475667|ref|YP_157256.1| transposase [Aromatoleum aromaticum EbN1] >gi|56476282|ref|YP_157871.1| transposase [Aromatoleum aromaticum EbN1] >gi|56478580|ref|YP_160169.1| transposase [Aromatoleum aromaticum EbN1] >gi|56311678|emb|CAI06323.1| transposase [Aromatoleum aromaticum EbN1] >gi|56311710|emb|CAI06355.1| transposase [Aromatoleum aromaticum EbN1]…	0	2735	0	1575	1.12	transposase [Aromatoleum aromaticum EbN1] >gi|56475667|ref|YP_157256.1| transposase [Aromatoleum aromaticum EbN1] >gi|56476282|ref|YP_157871.1| transposase [Aromatoleum aromaticum EbN1] >gi|56478580|ref|YP_160169.1| transposase [Aromatoleum aromaticum EbN1] >gi|56311678|emb|CAI06323.1| transposase [Aromatoleum aromaticum EbN1] >gi|56311710|emb|CAI06355.1| transposase [Aromatoleum aromaticum EbN1]…	0	2735	transposase [Aromatoleum aromaticum EbN1] >gi|56475667|ref|YP_157256.1| transposase [Aromatoleum aromaticum EbN1] >gi|56476282|ref|YP_157871.1| transposase [Aromatoleum aromaticum EbN1] >gi|56478580|ref|YP_160169.1| transposase [Aromatoleum aromaticum EbN1] >gi|56311678|emb|CAI06323.1| transposase [Aromatoleum aromaticum EbN1] >gi|56311710|emb|CAI06355.1| transposase [Aromatoleum aromaticum EbN1]…	0	2735
ISAzo20	ISFINDER	624	1	0	0	0	0	0	0	0	0	0	1	0	Acam/	ISAzo20ORF1	1.45715e-82	765	0	432	432	1.226	ISMex34	7.77945e-40	178	2	407	658	0.285	282	ISAzo20	0	1248	0	624	624	2	transposase_c_ is200-like [Aromatoleum aromaticum EbN1] >gi|56311718|emb|CAI06363.1| transposase_c_ is200-like [Aromatoleum aromaticum EbN1]	9.90533e-103	777	0	432	1.245	transposase/ is200-like [Aromatoleum aromaticum EbN1] >gi|56311718|emb|CAI06363.1| transposase/ is200-like [Aromatoleum aromaticum EbN1]	9.90533e-103	777	transposase/ is200-like [Aromatoleum aromaticum EbN1] >gi|56311718|emb|CAI06363.1| transposase/ is200-like [Aromatoleum aromaticum EbN1]	9.90533e-103	777
ISAzo22	ISFINDER	1763	2	0	0	0	0	0	0	0	0	0	2	0	Cya7425/Nosp/	ISAzo22ORF1	0	2353	0	1377	1377	1.335	ISCARN20	6.45875e-40	180	52	1154	1628	0.102	762	ISAzo22	0	3526	0	1763	1763	2	transposase [Aromatoleum aromaticum EbN1] >gi|56313602|emb|CAI08247.1| transposase [Aromatoleum aromaticum EbN1]	0	2686	0	1521	1.524	transposase [Aromatoleum aromaticum EbN1] >gi|56313602|emb|CAI08247.1| transposase [Aromatoleum aromaticum EbN1]	0	2686	transposase [Aromatoleum aromaticum EbN1] >gi|56313602|emb|CAI08247.1| transposase [Aromatoleum aromaticum EbN1]	0	2686
ISAzo35	ISFINDER	1451	1	0	0	0	0	0	0	0	0	0	0	1	Frapec/	ISAzo35ORF1	0	1069	0	609	1218	0.737	ISMdi28	1.97287e-64	270	45	1002	1410	0.186	681	ISAzo35	0	2902	0	1451	1451	2	transposase [Azoarcus sp. EbN1] >gi|56316057|emb|CAI10700.1| probable transposase [Aromatoleum aromaticum EbN1]	7.57493e-161	1200	0	690	0.827	transposase [Azoarcus sp. EbN1] >gi|56316057|emb|CAI10700.1| probable transposase [Aromatoleum aromaticum EbN1]	7.57493e-161	1200	transposase [Azoarcus sp. EbN1] >gi|56316057|emb|CAI10700.1| probable transposase [Aromatoleum aromaticum EbN1]	7.57493e-161	1200
ISAzo9	ISFINDER	1483	1	0	0	0	0	0	0	0	0	0	0	1	Artp/	ISAzo9ORF1	0	1950	0	1119	1119	1.315	FraDas_R_9	2.46177e-25	126	26	602	1260	0.085	407	ISAzo9	0	2966	0	1483	1483	2	transposase [Aromatoleum aromaticum EbN1] >gi|56314714|emb|CAI09359.1| transposase [Aromatoleum aromaticum EbN1]	0	1981	0	1119	1.336	transposase [Aromatoleum aromaticum EbN1] >gi|56314714|emb|CAI09359.1| transposase [Aromatoleum aromaticum EbN1]	0	1981	transposase [Aromatoleum aromaticum EbN1] >gi|56314714|emb|CAI09359.1| transposase [Aromatoleum aromaticum EbN1]	0	1981
ISAzs16	ISFINDER	990	2	0	0	0	0	0	0	0	0	0	2	0	Cya7822/Cya8802/	ISAzs16ORF1	7.53996e-173	1546	0	843	843	1.562	ISAzs28	1.52816e-19	104	0	185	1055	0.105	132	ISAzs16	0	1980	0	990	990	2	transposase [Azospirillum sp. B510] >gi|288911878|dbj|BAI73367.1| transposase [Azospirillum sp. B510]	0	1478	0	843	1.493	transposase [Azospirillum sp. B510] >gi|288911878|dbj|BAI73367.1| transposase [Azospirillum sp. B510]	0	1478	transposase [Azospirillum sp. B510] >gi|288911878|dbj|BAI73367.1| transposase [Azospirillum sp. B510]	0	1478
ISAzs17	ISFINDER	7252	28	0	0	0	0	0	0	0	0	0	18	10	Acam/Artp/Borp/Cya7424/Cya8801/Cya8802/Glov/Lyns/Mica/Nosp/Prom9303/scys6803/Shif/Syn307/Syn7002/Syn9605/Syne7942/SynJA3/Syns7803/Syns8102/	ISAzs17ORF2	0	5081	0	2970	2970	0.701	ISPa40	1.38581e-93	380	40	1063	6592	0.052	742	ISAzs17	0	14504	0	7252	7252	2	transposase [Azospirillum sp. B510] >gi|288911904|dbj|BAI73393.1| transposase [Azospirillum sp. B510]	0	5133	0	2970	0.708	transposase [Azospirillum sp. B510] >gi|288911904|dbj|BAI73393.1| transposase [Azospirillum sp. B510]	0	5133	transposase [Azospirillum sp. B510] >gi|288911904|dbj|BAI73393.1| transposase [Azospirillum sp. B510]	0	5133
ISAzs2	ISFINDER	2609	1	0	0	0	0	0	0	0	0	0	0	1	FraEu/	ISAzs2ORF1	0	2650	0	1512	1512	1.016	ISUnCu3	1.6232e-49	216	14	589	2596	0.083	407	ISAzs2	0	5218	0	2609	2609	2	transposase [Azospirillum sp. B510] >gi|288956963|ref|YP_003447304.1| transposase [Azospirillum sp. B510] >gi|288959365|ref|YP_003449706.1| transposase [Azospirillum sp. B510] >gi|288959590|ref|YP_003449931.1| transposase [Azospirillum sp. B510] >gi|288963171|ref|YP_003453450.1| transposase [Azospirillum sp. B510] >gi|288909204|dbj|BAI70693.1| transposase [Azospirillum sp. B510] >gi|288909271|dbj…	0	2623	0	1512	1.005	transposase [Azospirillum sp. B510] >gi|288956963|ref|YP_003447304.1| transposase [Azospirillum sp. B510] >gi|288959365|ref|YP_003449706.1| transposase [Azospirillum sp. B510] >gi|288959590|ref|YP_003449931.1| transposase [Azospirillum sp. B510] >gi|288963171|ref|YP_003453450.1| transposase [Azospirillum sp. B510] >gi|288909204|dbj|BAI70693.1| transposase [Azospirillum sp. B510] >gi|288909271|dbj…	0	2623	transposase [Azospirillum sp. B510] >gi|288956963|ref|YP_003447304.1| transposase [Azospirillum sp. B510] >gi|288959365|ref|YP_003449706.1| transposase [Azospirillum sp. B510] >gi|288959590|ref|YP_003449931.1| transposase [Azospirillum sp. B510] >gi|288963171|ref|YP_003453450.1| transposase [Azospirillum sp. B510] >gi|288909204|dbj|BAI70693.1| transposase [Azospirillum sp. B510] >gi|288909271|dbj…	0	2623
ISAzs22	ISFINDER	1267	1	0	0	0	0	0	0	0	0	0	1	0	FraDas/	ISAzs22ORF1	3.9498e-132	1196	0	687	687	0.944	FraCcI3_R_11	8.3505e-18	98	10	187	1301	0.077	139	ISAzs22	0	2534	0	1267	1267	2	transposase [Azospirillum sp. B510] >gi|288961396|ref|YP_003451735.1| transposase [Azospirillum sp. B510] >gi|288961881|ref|YP_003452191.1| transposase [Azospirillum sp. B510] >gi|288913300|dbj|BAI74787.1| transposase [Azospirillum sp. B510] >gi|288913704|dbj|BAI75191.1| transposase [Azospirillum sp. B510] >gi|288914161|dbj|BAI75647.1| transposase [Azospirillum sp. B510]	3.57598e-154	1148	0	687	0.906	transposase [Azospirillum sp. B510] >gi|288961396|ref|YP_003451735.1| transposase [Azospirillum sp. B510] >gi|288961881|ref|YP_003452191.1| transposase [Azospirillum sp. B510] >gi|288913300|dbj|BAI74787.1| transposase [Azospirillum sp. B510] >gi|288913704|dbj|BAI75191.1| transposase [Azospirillum sp. B510] >gi|288914161|dbj|BAI75647.1| transposase [Azospirillum sp. B510]	3.57598e-154	1148	transposase [Azospirillum sp. B510] >gi|288961396|ref|YP_003451735.1| transposase [Azospirillum sp. B510] >gi|288961881|ref|YP_003452191.1| transposase [Azospirillum sp. B510] >gi|288913300|dbj|BAI74787.1| transposase [Azospirillum sp. B510] >gi|288913704|dbj|BAI75191.1| transposase [Azospirillum sp. B510] >gi|288914161|dbj|BAI75647.1| transposase [Azospirillum sp. B510]	3.57598e-154	1148
ISAzs23	ISFINDER	1596	2	0	0	0	0	0	0	0	0	0	2	0	Cya7425/Glov/	ISAzs23ORF2	0	2216	0	1248	1248	1.388	ISAnsp11	6.64915e-71	294	13	684	1510	0.184	479	ISAzs23	0	3192	0	1596	1596	2	transposase [Azospirillum sp. B510] >gi|288961004|ref|YP_003451343.1| transposase [Azospirillum sp. B510] >gi|288913253|dbj|BAI74740.1| transposase [Azospirillum sp. B510] >gi|288913312|dbj|BAI74799.1| transposase [Azospirillum sp. B510]	0	1772	0	1002	1.11	transposase [Azospirillum sp. B510] >gi|288961004|ref|YP_003451343.1| transposase [Azospirillum sp. B510] >gi|288913253|dbj|BAI74740.1| transposase [Azospirillum sp. B510] >gi|288913312|dbj|BAI74799.1| transposase [Azospirillum sp. B510]	0	1772	transposase [Azospirillum sp. B510] >gi|288961004|ref|YP_003451343.1| transposase [Azospirillum sp. B510] >gi|288913253|dbj|BAI74740.1| transposase [Azospirillum sp. B510] >gi|288913312|dbj|BAI74799.1| transposase [Azospirillum sp. B510]	0	1772
ISAzs26	ISFINDER	2226	2	0	0	0	0	0	0	0	0	0	0	2	Syn7002/	ISAzs26ORF2	0	2455	0	1401	1401	1.103	ISArsp6	0.081948	40	1	32	26712	0.018	28	ISAzs26	0	4452	0	2226	2226	2	hypothetical protein [uncultured bacterium] >gi|255292242|dbj|BAH89365.1| hypothetical protein [uncultured bacterium] >gi|255292280|dbj|BAH89402.1| hypothetical protein [uncultured bacterium] >gi|255292356|dbj|BAH89476.1| hypothetical protein [uncultured bacterium] >gi|255292597|dbj|BAH89708.1| hypothetical protein [uncultured bacterium] >gi|255292814|dbj|BAH89916.1| hypothetical protein [uncultu…	5.2814e-180	1374	1	1392	0.617	plasmid pRiA4b ORF-3 family protein [Azospirillum sp. B510] >gi|288911915|dbj|BAI73404.1| plasmid pRiA4b ORF-3 family protein [Azospirillum sp. B510]	4.88449e-164	1245	Transposase [Methylocystis sp. SC2]	1.71563e-51	496
ISAzs28	ISFINDER	1055	1	0	0	0	0	0	0	0	0	0	0	1	FraDas/	ISAzs28ORF1	2.24442e-162	1456	0	819	819	1.38	ISAli1	6.06244e-82	334	6	544	933	0.317	398	ISAzs28	0	2110	0	1055	1055	2	transposase [Azospirillum sp. B510] >gi|288912241|dbj|BAI73729.1| transposase [Azospirillum sp. B510]	0	1421	0	819	1.347	transposase [Azospirillum sp. B510] >gi|288912241|dbj|BAI73729.1| transposase [Azospirillum sp. B510]	0	1421	transposase [Azospirillum sp. B510] >gi|288912241|dbj|BAI73729.1| transposase [Azospirillum sp. B510]	0	1421
ISAzs36	ISFINDER	2622	1	0	0	0	0	0	0	0	1	0	0	0	Lyns/	ISAzs36ORF1	0	2881	0	1632	1632	1.099	ISMtsp8	0.000186469	50	0	28	2371	0.019	27	ISAzs36	0	5244	0	2622	2622	2	transposase [Azospirillum sp. B510] >gi|288915343|dbj|BAI76826.1| transposase [Azospirillum sp. B510]	0	2898	0	1650	1.105	transposase [Azospirillum sp. B510] >gi|288915343|dbj|BAI76826.1| transposase [Azospirillum sp. B510]	0	2898	transposase [Azospirillum sp. B510] >gi|288915343|dbj|BAI76826.1| transposase [Azospirillum sp. B510]	0	2898
ISAzs6	ISFINDER	1385	6	0	0	0	0	0	0	0	0	1	4	1	Cya7425/Frapec/	ISAzs6ORF1	0	2260	0	1290	1290	1.632	ISMdi28	1.03696e-143	562	49	1172	1410	0.406	845	ISAzs6	0	2770	0	1385	1385	2	transposase [Azospirillum sp. B510] >gi|288957966|ref|YP_003448307.1| transposase [Azospirillum sp. B510] >gi|288958817|ref|YP_003449158.1| transposase [Azospirillum sp. B510] >gi|288961891|ref|YP_003452201.1| transposase [Azospirillum sp. B510] >gi|288962322|ref|YP_003452617.1| transposase [Azospirillum sp. B510] >gi|288910180|dbj|BAI71669.1| transposase [Azospirillum sp. B510] >gi|288910274|dbj…	0	2237	0	1290	1.615	transposase [Azospirillum sp. B510] >gi|288957966|ref|YP_003448307.1| transposase [Azospirillum sp. B510] >gi|288958817|ref|YP_003449158.1| transposase [Azospirillum sp. B510] >gi|288961891|ref|YP_003452201.1| transposase [Azospirillum sp. B510] >gi|288962322|ref|YP_003452617.1| transposase [Azospirillum sp. B510] >gi|288910180|dbj|BAI71669.1| transposase [Azospirillum sp. B510] >gi|288910274|dbj…	0	2237	transposase [Azospirillum sp. B510] >gi|288957966|ref|YP_003448307.1| transposase [Azospirillum sp. B510] >gi|288958817|ref|YP_003449158.1| transposase [Azospirillum sp. B510] >gi|288961891|ref|YP_003452201.1| transposase [Azospirillum sp. B510] >gi|288962322|ref|YP_003452617.1| transposase [Azospirillum sp. B510] >gi|288910180|dbj|BAI71669.1| transposase [Azospirillum sp. B510] >gi|288910274|dbj…	0	2237
ISBcen19	ISFINDER	2450	2	0	0	0	0	0	0	0	0	0	2	0	YerAng/YerAnt/	ISBcen19ORF3	0	2699	0	1551	1551	1.102	ISPpu19	3.81227e-152	594	20	1190	2377	0.242	847	ISBcen19	0	4900	0	2450	2450	2	putative transposase [Burkholderia cenocepacia J2315] >gi|206561582|ref|YP_002232347.1| putative transposase [Burkholderia cenocepacia J2315] >gi|198035581|emb|CAR51465.1| putative transposase [Burkholderia cenocepacia J2315] >gi|198037624|emb|CAR53564.1| putative transposase [Burkholderia cenocepacia J2315]	0	2750	0	1551	1.122	putative transposase [Burkholderia cenocepacia J2315] >gi|206561582|ref|YP_002232347.1| putative transposase [Burkholderia cenocepacia J2315] >gi|198035581|emb|CAR51465.1| putative transposase [Burkholderia cenocepacia J2315] >gi|198037624|emb|CAR53564.1| putative transposase [Burkholderia cenocepacia J2315]	0	2750	putative transposase [Burkholderia cenocepacia J2315] >gi|206561582|ref|YP_002232347.1| putative transposase [Burkholderia cenocepacia J2315] >gi|198035581|emb|CAR51465.1| putative transposase [Burkholderia cenocepacia J2315] >gi|198037624|emb|CAR53564.1| putative transposase [Burkholderia cenocepacia J2315]	0	2750
ISBeg2	ISFINDER	835	4	0	0	0	0	0	0	0	1	0	3	0	Crow/Trie/	ISBeg2ORF1	8.78272e-148	1329	0	747	747	1.592	Mica_R_41	5.81833e-43	190	0	245	947	0.228	185	ISBeg2	0	1670	0	835	835	2	IS1 transposase [Beggiatoa sp. PS] >gi|152066428|gb|EDN65916.1| IS1 transposase [Beggiatoa sp. PS]	0	1329	0	747	1.592	IS1 transposase [Beggiatoa sp. PS] >gi|152066428|gb|EDN65916.1| IS1 transposase [Beggiatoa sp. PS]	0	1329	IS1 transposase [Beggiatoa sp. PS] >gi|152066428|gb|EDN65916.1| IS1 transposase [Beggiatoa sp. PS]	0	1329
ISBli1	ISFINDER	1435	1	0	0	0	0	0	0	0	0	0	0	1	FraDas/	ISBli1ORF1	0	2289	0	1308	1308	1.595	ISPfr18	1.39966e-129	510	26	1378	1437	0.355	949	ISBli1	0	2870	0	1435	1435	2	putative transposase subunit [Brevibacterium linens]	0	2289	0	1308	1.595	putative transposase subunit [Brevibacterium linens]	0	2289	putative transposase subunit [Brevibacterium linens]	0	2289
ISBlo6	ISFINDER	1330	1	0	0	0	0	0	0	0	0	0	1	0	Artp/	ISBlo6ORF1	0	2199	0	1233	1233	1.653	ISVsp17	3.73098e-16	92	0	174	1327	0.069	123	ISBlo6	0	2660	0	1330	1330	2	transposase [Bifidobacterium sp. 12_1_47BFAA] >gi|291516629|emb|CBK70245.1| Transposase and inactivated derivatives [Bifidobacterium longum subsp. longum F8] >gi|316915874|gb|EFV37282.1| transposase [Bifidobacterium sp. 12_1_47BFAA]	0	1672	0	951	1.257	transposase [Bifidobacterium sp. 12_1_47BFAA] >gi|291516629|emb|CBK70245.1| Transposase and inactivated derivatives [Bifidobacterium longum subsp. longum F8] >gi|316915874|gb|EFV37282.1| transposase [Bifidobacterium sp. 12_1_47BFAA]	0	1672	transposase [Bifidobacterium sp. 12_1_47BFAA] >gi|291516629|emb|CBK70245.1| Transposase and inactivated derivatives [Bifidobacterium longum subsp. longum F8] >gi|316915874|gb|EFV37282.1| transposase [Bifidobacterium sp. 12_1_47BFAA]	0	1672
ISBlo8	ISFINDER	1408	2	0	0	0	0	0	0	0	0	1	0	1	FraDas/FraEu/	ISBlo8ORF1	0	2208	0	1275	1275	1.568	ISArsp4	0	760	12	1239	1400	0.54	901	ISBlo8	0	2816	0	1408	1408	2	transposase [Bifidobacterium longum subsp. infantis ATCC 55813] >gi|227212918|gb|EEI80797.1| transposase [Bifidobacterium longum subsp. infantis ATCC 55813]	0	2235	0	1275	1.587	transposase [Bifidobacterium longum subsp. infantis ATCC 55813] >gi|227212918|gb|EEI80797.1| transposase [Bifidobacterium longum subsp. infantis ATCC 55813]	0	2235	transposase [Bifidobacterium longum subsp. infantis ATCC 55813] >gi|227212918|gb|EEI80797.1| transposase [Bifidobacterium longum subsp. infantis ATCC 55813]	0	2235
ISBma3	ISFINDER	1458	1	0	0	0	0	0	0	0	0	0	1	0	Frapec/	ISBma3ORF1	0	2085	0	1260	1260	1.43	Shif_R_6	0	898	23	1408	1454	0.616	1038	ISBma3	0	2916	0	1458	1458	2	transposase IS116/IS110/IS902 [Burkholderia cenocepacia AU 1054] >gi|107024061|ref|YP_622388.1| transposase IS116/IS110/IS902 [Burkholderia cenocepacia AU 1054] >gi|107024198|ref|YP_622525.1| transposase IS116/IS110/IS902 [Burkholderia cenocepacia AU 1054] >gi|107026043|ref|YP_623554.1| transposase IS116/IS110/IS902 [Burkholderia cenocepacia AU 1054] >gi|107027056|ref|YP_624567.1| transposase IS1…	0	2166	0	1260	1.486	transposase IS116/IS110/IS902 [Burkholderia cenocepacia AU 1054] >gi|107024061|ref|YP_622388.1| transposase IS116/IS110/IS902 [Burkholderia cenocepacia AU 1054] >gi|107024198|ref|YP_622525.1| transposase IS116/IS110/IS902 [Burkholderia cenocepacia AU 1054] >gi|107026043|ref|YP_623554.1| transposase IS116/IS110/IS902 [Burkholderia cenocepacia AU 1054] >gi|107027056|ref|YP_624567.1| transposase IS1…	0	2166	transposase IS116/IS110/IS902 [Burkholderia cenocepacia AU 1054] >gi|107024061|ref|YP_622388.1| transposase IS116/IS110/IS902 [Burkholderia cenocepacia AU 1054] >gi|107024198|ref|YP_622525.1| transposase IS116/IS110/IS902 [Burkholderia cenocepacia AU 1054] >gi|107026043|ref|YP_623554.1| transposase IS116/IS110/IS902 [Burkholderia cenocepacia AU 1054] >gi|107027056|ref|YP_624567.1| transposase IS1…	0	2166
ISBs2	ISFINDER	660	1	0	0	0	0	0	0	0	0	0	1	0	CLMedt/	ISBs2ORF1	1.38255e-102	938	0	540	540	1.421	ISNpu13	1.00647	34	0	27	4823	0.052	23	ISBs2	0	1320	0	660	660	2	putative transposase [Geobacillus stearothermophilus]	3.5051e-112	843	0	480	1.277	putative transposase [Geobacillus stearothermophilus]	3.5051e-112	843	putative transposase [Geobacillus stearothermophilus]	3.5051e-112	843
ISBth5	ISFINDER	4997	1	0	0	0	0	0	0	0	0	0	0	1	Syns7803/	ISBth5ORF4	0	2452	0	1428	1428	0.491	IS231L	0	6396	37	3517	5396	1.28	3385	ISBth5	0	9994	0	4997	4997	2	IS231 transposase [Bacillus thuringiensis serovar konkukian str. 97-27] >gi|56800347|gb|AAW31014.1| IS231 transposase [Bacillus thuringiensis serovar konkukian str. 97-27]	0	2576	0	1440	0.516	IS231 transposase [Bacillus thuringiensis serovar konkukian str. 97-27] >gi|56800347|gb|AAW31014.1| IS231 transposase [Bacillus thuringiensis serovar konkukian str. 97-27]	0	2576	IS231 transposase [Bacillus thuringiensis serovar konkukian str. 97-27] >gi|56800347|gb|AAW31014.1| IS231 transposase [Bacillus thuringiensis serovar konkukian str. 97-27]	0	2576
ISBugl2	ISFINDER	914	1	0	0	0	0	0	0	0	0	0	1	0	Frapec/	ISBugl2ORF2	4.34456e-119	1082	0	603	603	1.184	ISRme6	0	986	7	914	913	1.079	753	ISBugl2	0	1828	0	914	914	2	transposase [Burkholderia glumae BGR1] >gi|238024293|ref|YP_002908525.1| transposase [Burkholderia glumae BGR1] >gi|238024694|ref|YP_002908926.1| transposase [Burkholderia glumae BGR1] >gi|237878589|gb|ACR30921.1| Transposase [Burkholderia glumae BGR1] >gi|237878958|gb|ACR31290.1| Transposase [Burkholderia glumae BGR1] >gi|237879359|gb|ACR31691.1| Transposase [Burkholderia glumae BGR1]	0	1365	0	786	1.493	transposase [Burkholderia glumae BGR1] >gi|238024293|ref|YP_002908525.1| transposase [Burkholderia glumae BGR1] >gi|238024694|ref|YP_002908926.1| transposase [Burkholderia glumae BGR1] >gi|237878589|gb|ACR30921.1| Transposase [Burkholderia glumae BGR1] >gi|237878958|gb|ACR31290.1| Transposase [Burkholderia glumae BGR1] >gi|237879359|gb|ACR31691.1| Transposase [Burkholderia glumae BGR1]	0	1365	transposase [Burkholderia glumae BGR1] >gi|238024293|ref|YP_002908525.1| transposase [Burkholderia glumae BGR1] >gi|238024694|ref|YP_002908926.1| transposase [Burkholderia glumae BGR1] >gi|237878589|gb|ACR30921.1| Transposase [Burkholderia glumae BGR1] >gi|237878958|gb|ACR31290.1| Transposase [Burkholderia glumae BGR1] >gi|237879359|gb|ACR31691.1| Transposase [Burkholderia glumae BGR1]	0	1365
ISC1926	ISFINDER	1925	1	0	0	0	0	0	0	0	0	0	0	1	Crow/	ISC1926ORF2	0	2123	0	1236	1236	1.103	ISC1913	0	2842	12	1923	1913	1.476	1722	ISC1926	0	3850	0	1925	1925	2	putative transposase [Sulfolobus sp. L00 11]	0	2163	0	1236	1.124	putative transposase [Sulfolobus sp. L00 11]	0	2163	putative transposase [Sulfolobus sp. L00 11]	0	2163
ISCaa1	ISFINDER	759	9	4	0	0	0	0	1	1	1	1	1	0	Cana/	ISCaa1ORF1	4.2478e-138	1245	0	696	696	1.64	ISMae3	0.000184351	48	0	54	834	0.063	42	ISCaa1	0	1518	0	759	759	2	hypothetical protein Aasi_1282 [Candidatus Amoebophilus asiaticus 5a2] >gi|189498051|gb|ACE06598.1| hypothetical protein Aasi_1282 [Candidatus Amoebophilus asiaticus 5a2]	3.72477e-171	1242	0	696	1.636	IS1 transposase [uncultured organism]	3.16577e-49	434	IS1 transposase [uncultured organism]	3.16577e-49	434
ISCaa10	ISFINDER	523	3	0	0	1	0	0	0	0	1	1	0	0	Acam/Mica/	ISCaa10ORF1	2.46814e-82	762	0	441	441	1.457	Cana_R_18	0	1046	0	523	529	2	523	ISCaa10	0	1046	0	523	523	2	transposase [Candidatus Amoebophilus asiaticus]	1.99615e-101	765	0	441	1.463	transposase [Candidatus Amoebophilus asiaticus]	1.99615e-101	765	transposase [Candidatus Amoebophilus asiaticus]	1.99615e-101	765
ISCaa11	ISFINDER	1019	4	3	1	0	0	0	0	0	0	0	0	0	Cana/	ISCaa11ORF1	0	1650	0	942	942	1.619	Cana_R_5	0	1492	2	1019	1027	1.464	912	ISCaa11	0	2038	0	1019	1019	2	hypothetical protein Aasi_0554 [Candidatus Amoebophilus asiaticus 5a2] >gi|189497408|gb|ACE05955.1| hypothetical protein Aasi_0554 [Candidatus Amoebophilus asiaticus 5a2]	0	1694	0	942	1.662	transposase [Candidatus Amoebophilus asiaticus]	5.16781e-148	1098	transposase [Candidatus Amoebophilus asiaticus]	5.16781e-148	1098
ISCaa12	ISFINDER	1209	7	3	0	0	0	0	0	0	1	2	1	0	Cana/	ISCaa12ORF1	0	1907	0	1092	1092	1.577	Cana_R_12	0	1686	0	843	843	1.395	843	ISCaa12	0	2418	0	1209	1209	2	hypothetical protein Aasi_0934 [Candidatus Amoebophilus asiaticus 5a2] >gi|189502326|ref|YP_001958043.1| hypothetical protein Aasi_0956 [Candidatus Amoebophilus asiaticus 5a2] >gi|189497750|gb|ACE06297.1| hypothetical protein Aasi_0934 [Candidatus Amoebophilus asiaticus 5a2] >gi|189497767|gb|ACE06314.1| hypothetical protein Aasi_0956 [Candidatus Amoebophilus asiaticus 5a2]	0	1942	0	1092	1.606	transposase [Rickettsia endosymbiont of Ixodes scapularis] >gi|239921039|gb|EER21063.1| transposase [Rickettsia endosymbiont of Ixodes scapularis]	0	1530	transposase [Rickettsia endosymbiont of Ixodes scapularis] >gi|239921039|gb|EER21063.1| transposase [Rickettsia endosymbiont of Ixodes scapularis]	0	1530
ISCaa13	ISFINDER	852	11	3	0	0	1	0	0	0	1	4	2	0	Cana/	ISCaa13ORF2	4.99216e-130	1176	0	681	681	1.38	Cana_R_16	0	992	5	664	661	1.164	597	ISCaa13	0	1704	0	852	852	2	hypothetical protein Aasi_1761 [Candidatus Amoebophilus asiaticus 5a2] >gi|227336437|gb|ACP21034.1| hypothetical protein Aasi_1761 [Candidatus Amoebophilus asiaticus 5a2]	1.69736e-101	778	0	447	0.913	transposase [Gloeobacter violaceus PCC 7421] >gi|35212193|dbj|BAC89569.1| gll1628 [Gloeobacter violaceus PCC 7421]	3.79275e-54	463	transposase [Gloeobacter violaceus PCC 7421] >gi|35212193|dbj|BAC89569.1| gll1628 [Gloeobacter violaceus PCC 7421]	3.79275e-54	463
ISCaa15	ISFINDER	1434	7	4	0	0	0	1	0	0	0	0	2	0	Cana/	ISCaa15ORF1	0	2356	0	1371	1371	1.643	Cana_R_15	0	1230	0	668	668	0.858	647	ISCaa15	0	2868	0	1434	1434	2	hypothetical protein Aasi_0960 [Candidatus Amoebophilus asiaticus 5a2] >gi|189497771|gb|ACE06318.1| hypothetical protein Aasi_0960 [Candidatus Amoebophilus asiaticus 5a2]	0	2468	0	1371	1.721	transposase [Candidatus Amoebophilus asiaticus 5a2] >gi|227336490|gb|ACP21087.1| transposase [Candidatus Amoebophilus asiaticus 5a2]	0	1725	transposase [Candidatus Amoebophilus asiaticus 5a2] >gi|227336490|gb|ACP21087.1| transposase [Candidatus Amoebophilus asiaticus 5a2]	0	1725
ISCaa16	ISFINDER	837	7	3	0	0	0	0	0	1	0	1	2	0	Cana/	ISCaa16ORF1	9.45406e-142	1277	0	705	705	1.526	Cana_R_13	0	1144	0	772	772	1.367	692	ISCaa16	0	1674	0	837	837	2	hypothetical protein Aasi_0613 [Candidatus Amoebophilus asiaticus 5a2] >gi|189497465|gb|ACE06012.1| hypothetical protein Aasi_0613 [Candidatus Amoebophilus asiaticus 5a2]	2.23448e-172	1253	0	705	1.497	transposase [Rhizobium sp. AP16] >gi|397727607|gb|EJK88031.1| transposase [Rhizobium sp. AP16]	1.67523e-102	796	transposase [Rhizobium sp. AP16] >gi|397727607|gb|EJK88031.1| transposase [Rhizobium sp. AP16]	1.67523e-102	796
[truncated: 682 more rows]
[truncated: 20 more columns]
