# Supplementary material for: Local hopping mobile DNA implicated in pseudogene formation and reductive evolution in an obligate cyanobacteria-plant symbiosis
Source: BMC Genomics. 2015 Mar 17;16(1):193. doi: 10.1186/s12864-015-1386-7 (PMC4369082; doi:10.1186/s12864-015-1386-7)
Supplement: Additional file 5: — Graphs of decrease in pseudogene enrichment with increasing distance from IS elements for all investigated organisms. X-axis: Distance from gene or IS elements within which all pseudogenes are counted. Y axis: Pseudogene enrichment, i.e. (average number of pseudogenes within distance to IS elements)/(average number of pseudogenes within distance to regular genes). Green circles indicate that the difference in pseudogene enrichment is statistically significant (p < 0.05), red circles indicate that the difference is not significant. [file 12864_2015_1386_MOESM5_ESM.zip]

Archive with 40 entries (39 files):
- Additional_files_5/
- Additional_files_5/.DS_Store
- Additional_files_5/Acamgraph.pdf
- Additional_files_5/Anavgraph.pdf
- Additional_files_5/Borpgraph.pdf
- Additional_files_5/Canagraph.pdf
- Additional_files_5/Cya51142graph.pdf
- Additional_files_5/Cya7424graph.pdf
- Additional_files_5/Cya7425graph.pdf
- Additional_files_5/Cya7822graph.pdf
- Additional_files_5/Cya8801graph.pdf
- Additional_files_5/Cya8802graph.pdf
- Additional_files_5/FraACNgraph.pdf
- Additional_files_5/FraCcI3graph.pdf
- Additional_files_5/FraDasgraph.pdf
- Additional_files_5/FraEugraph.pdf
- Additional_files_5/Frapecgraph.pdf
- Additional_files_5/Myccapgraph.pdf
- Additional_files_5/NoAzgraph.pdf
- Additional_files_5/Nospgraph.pdf
- Additional_files_5/Oritgraph.pdf
- Additional_files_5/Prom1986graph.pdf
- Additional_files_5/Prom9215graph.pdf
- Additional_files_5/Prom9301graph.pdf
- Additional_files_5/Prom9303graph.pdf
- Additional_files_5/Prom9313graph.pdf
- Additional_files_5/Prom9515graph.pdf
- Additional_files_5/Shifgraph.pdf
- Additional_files_5/Syn7002graph.pdf
- Additional_files_5/Syn9311graph.pdf
- Additional_files_5/Syn9605graph.pdf
- Additional_files_5/Syne6301graph.pdf
- Additional_files_5/Syns8102graph.pdf
- Additional_files_5/Triegraph.pdf
- Additional_files_5/WolCulPgraph.pdf
- Additional_files_5/Woldgraph.pdf
- Additional_files_5/WolRigraph.pdf
- Additional_files_5/WolTRSgraph.pdf
- Additional_files_5/YerAnggraph.pdf
- Additional_files_5/YerAntgraph.pdf
